# Supplementary material for: Geospatial and multilevel clustering of zero-dose children in Kikwit, Democratic Republic of the Congo in 2022
Source: PLOS Glob Public Health. 2024 Feb 29;4(2):e0002617. doi: 10.1371/journal.pgph.0002617 (PMC10903790; doi:10.1371/journal.pgph.0002617)
Supplement: S1 Data — (QGS) [file pgph.0002617.s001.qgs]

<!DOCTYPE qgis PUBLIC 'http://mrcc.com/qgis.dtd' 'SYSTEM'>
<qgis projectname="" version="3.30.3-'s-Hertogenbosch" saveUserFull="Armand Mutwadi" saveDateTime="2023-08-10T14:12:34" saveUser="arman">
  <homePath path=""/>
  <title></title>
  <transaction mode="Disabled"/>
  <projectFlags set=""/>
  <projectCrs>
    <spatialrefsys nativeFormat="Wkt">
      <wkt>GEOGCRS["WGS 84",ENSEMBLE["World Geodetic System 1984 ensemble",MEMBER["World Geodetic System 1984 (Transit)"],MEMBER["World Geodetic System 1984 (G730)"],MEMBER["World Geodetic System 1984 (G873)"],MEMBER["World Geodetic System 1984 (G1150)"],MEMBER["World Geodetic System 1984 (G1674)"],MEMBER["World Geodetic System 1984 (G1762)"],MEMBER["World Geodetic System 1984 (G2139)"],ELLIPSOID["WGS 84",6378137,298.257223563,LENGTHUNIT["metre",1]],ENSEMBLEACCURACY[2.0]],PRIMEM["Greenwich",0,ANGLEUNIT["degree",0.0174532925199433]],CS[ellipsoidal,2],AXIS["geodetic latitude (Lat)",north,ORDER[1],ANGLEUNIT["degree",0.0174532925199433]],AXIS["geodetic longitude (Lon)",east,ORDER[2],ANGLEUNIT["degree",0.0174532925199433]],USAGE[SCOPE["Horizontal component of 3D system."],AREA["World."],BBOX[-90,-180,90,180]],ID["EPSG",4326]]</wkt>
      <proj4>+proj=longlat +datum=WGS84 +no_defs</proj4>
      <srsid>3452</srsid>
      <srid>4326</srid>
      <authid>EPSG:4326</authid>
      <description>WGS 84</description>
      <projectionacronym>longlat</projectionacronym>
      <ellipsoidacronym>EPSG:7030</ellipsoidacronym>
      <geographicflag>true</geographicflag>
    </spatialrefsys>
  </projectCrs>
  <elevation-shading-renderer is-active="0" edl-is-active="1" light-azimuth="315" light-altitude="45" edl-distance-unit="0" hillshading-z-factor="1" combined-method="0" edl-strength="1000" hillshading-is-active="0" edl-distance="0.5" hillshading-is-multidirectional="0"/>
  <layer-tree-group>
    <customproperties>
      <Option/>
    </customproperties>
    <layer-tree-layer checked="Qt::Checked" expanded="1" name="CHWs_hotspot" providerKey="ogr" legend_split_behavior="0" id="CHWs_hotspot_bcb26846_3c2f_4fc7_a6c4_2c69a6eee548" source="../OneDrive/PhD insights/Zero_dose paper to be published/Zero-dose Manuscript/CHWs_hotspot.shp" legend_exp="" patch_size="-1,-1">
      <customproperties>
        <Option/>
      </customproperties>
    </layer-tree-layer>
    <layer-tree-layer checked="Qt::Checked" expanded="1" name="DTC1_cluster" providerKey="ogr" legend_split_behavior="0" id="DTC1_cluster_a4d806b2_7730_4233_aa75_ac0bf62e283f" source="../OneDrive/PhD insights/Zero_dose paper to be published/Zero-dose Manuscript/DTC1_cluster.shp" legend_exp="" patch_size="-1,-1">
      <customproperties>
        <Option/>
      </customproperties>
    </layer-tree-layer>
    <layer-tree-layer checked="Qt::Checked" expanded="1" name="distance_ha" providerKey="ogr" legend_split_behavior="0" id="distance_ha_efde80f9_cc3c_44de_8cc7_a6cbaae750dc" source="../OneDrive/PhD insights/Zero_dose paper to be published/Zero-dose Manuscript/distance_ha.csv" legend_exp="" patch_size="-1,-1">
      <customproperties>
        <Option/>
      </customproperties>
    </layer-tree-layer>
    <layer-tree-layer checked="Qt::Unchecked" expanded="0" name="dtc1_all" providerKey="delimitedtext" legend_split_behavior="0" id="dtc1_all_fad525c4_9765_4415_bde1_a7e43fef827e" source="../OneDrive/PhD insights/Zero_dose paper to be published/Zero-dose Manuscript/dtc1_all.csv?type=csv&amp;delimiter=;&amp;maxFields=10000&amp;detectTypes=yes&amp;xField=longitude&amp;yField=latitude&amp;crs=EPSG:4326&amp;spatialIndex=yes&amp;subsetIndex=yes&amp;watchFile=no" legend_exp="" patch_size="-1,-1">
      <customproperties>
        <Option type="Map">
          <Option name="cached_name" type="QString" value="dtc1_all"/>
        </Option>
      </customproperties>
    </layer-tree-layer>
    <layer-tree-layer checked="Qt::Checked" expanded="0" name="Pop_densKKT" providerKey="gdal" legend_split_behavior="0" id="Pop_densKKT_03c85841_5273_417a_9f55_51fd83758fb0" source="../OneDrive/PhD insights/Zero_dose paper to be published/Zero-dose Manuscript/Pop_densKKT.tif" legend_exp="" patch_size="-1,-1">
      <customproperties>
        <Option type="Map">
          <Option name="cached_name" type="QString" value="Pop_densKKT"/>
        </Option>
      </customproperties>
    </layer-tree-layer>
    <layer-tree-layer checked="Qt::Unchecked" expanded="0" name="ZS_AS Kikwit" providerKey="ogr" legend_split_behavior="0" id="AS_ZS_Kikwit_40655401_e848_49e0_be0c_0a5afe8d26d8" source="../AS_ZS_Kikwit.shp" legend_exp="" patch_size="-1,-1">
      <customproperties>
        <Option type="Map">
          <Option name="cached_name" type="QString" value="ZS_AS Kikwit"/>
        </Option>
      </customproperties>
    </layer-tree-layer>
    <layer-tree-layer checked="Qt::Checked" expanded="0" name="count_dtc1_cases" providerKey="ogr" legend_split_behavior="0" id="count_dtc1_cases_f479df20_6266_49f3_abf3_8bc4dd6546ba" source="../OneDrive/PhD insights/Zero_dose paper to be published/Zero-dose Manuscript/count_dtc1_cases.shp" legend_exp="" patch_size="-1,-1">
      <customproperties>
        <Option type="Map">
          <Option name="cached_name" type="QString" value="count_dtc1_cases"/>
        </Option>
      </customproperties>
    </layer-tree-layer>
    <layer-tree-layer checked="Qt::Checked" expanded="0" name="Aires de sante de Kikwit" providerKey="ogr" legend_split_behavior="0" id="Aires_de_sante_de_Kikwit_579776ca_0db3_465e_9bf2_8e37ecc9fd53" source="../OneDrive/Kikwit fieldwork Sept_Oct 2022/Aires de sante de Kikwit.shp" legend_exp="" patch_size="-1,-1">
      <customproperties>
        <Option type="Map">
          <Option name="cached_name" type="QString" value="Aires de sante de Kikwit"/>
        </Option>
      </customproperties>
    </layer-tree-layer>
    <layer-tree-layer checked="Qt::Unchecked" expanded="1" name="dtc1_case" providerKey="delimitedtext" legend_split_behavior="0" id="dtc1_case_19bff212_928b_455f_986a_aa02543fc67a" source="../OneDrive/PhD insights/KIT GIS Course/Presentation &amp; Exam/KIT zero_dose data/dtc1_case.csv?type=csv&amp;delimiter=;&amp;maxFields=10000&amp;detectTypes=yes&amp;xField=longitude&amp;yField=latitude&amp;crs=EPSG:4326&amp;spatialIndex=yes&amp;subsetIndex=yes&amp;watchFile=no" legend_exp="" patch_size="-1,-1">
      <customproperties>
        <Option type="Map">
          <Option name="cached_name" type="QString" value="dtc1_case"/>
        </Option>
      </customproperties>
    </layer-tree-layer>
    <layer-tree-layer checked="Qt::Unchecked" expanded="1" name="Province de Kwilu" providerKey="ogr" legend_split_behavior="0" id="Province_de_Kwilu_7a0c5a36_44de_4533_af2d_91e9e053e825" source="../OneDrive/Kikwit fieldwork Sept_Oct 2022/Province de Kwilu.shp" legend_exp="" patch_size="-1,-1">
      <customproperties>
        <Option type="Map">
          <Option name="cached_name" type="QString" value="Province de Kwilu"/>
        </Option>
      </customproperties>
    </layer-tree-layer>
    <layer-tree-layer checked="Qt::Unchecked" expanded="1" name="COD_adm2" providerKey="ogr" legend_split_behavior="0" id="COD_adm2_50e78b44_ff19_4b2c_bff5_ef415f957daa" source="../OneDrive/Think_Book/Documents/ADORO/GIS_data/Data_files_manual/maps/DRC/COD_adm2.shp" legend_exp="" patch_size="-1,-1">
      <customproperties>
        <Option type="Map">
          <Option name="cached_name" type="QString" value="COD_adm2"/>
        </Option>
      </customproperties>
    </layer-tree-layer>
    <custom-order enabled="0">
      <item>AS_ZS_Kikwit_40655401_e848_49e0_be0c_0a5afe8d26d8</item>
      <item>COD_adm2_50e78b44_ff19_4b2c_bff5_ef415f957daa</item>
      <item>Province_de_Kwilu_7a0c5a36_44de_4533_af2d_91e9e053e825</item>
      <item>Aires_de_sante_de_Kikwit_579776ca_0db3_465e_9bf2_8e37ecc9fd53</item>
      <item>dtc1_case_19bff212_928b_455f_986a_aa02543fc67a</item>
      <item>Pop_densKKT_03c85841_5273_417a_9f55_51fd83758fb0</item>
      <item>dtc1_all_fad525c4_9765_4415_bde1_a7e43fef827e</item>
      <item>count_dtc1_cases_f479df20_6266_49f3_abf3_8bc4dd6546ba</item>
      <item>CHWs_hotspot_bcb26846_3c2f_4fc7_a6c4_2c69a6eee548</item>
      <item>DTC1_cluster_a4d806b2_7730_4233_aa75_ac0bf62e283f</item>
    </custom-order>
  </layer-tree-group>
  <snapping-settings unit="1" scaleDependencyMode="0" maxScale="0" enabled="0" mode="2" intersection-snapping="0" tolerance="12" type="1" minScale="0" self-snapping="0">
    <individual-layer-settings>
      <layer-setting maxScale="0" enabled="0" id="DTC1_cluster_a4d806b2_7730_4233_aa75_ac0bf62e283f" tolerance="12" type="1" minScale="0" units="1"/>
      <layer-setting maxScale="0" enabled="0" id="COD_adm2_50e78b44_ff19_4b2c_bff5_ef415f957daa" tolerance="12" type="1" minScale="0" units="1"/>
      <layer-setting maxScale="0" enabled="0" id="AS_ZS_Kikwit_40655401_e848_49e0_be0c_0a5afe8d26d8" tolerance="12" type="1" minScale="0" units="1"/>
      <layer-setting maxScale="0" enabled="0" id="count_dtc1_cases_f479df20_6266_49f3_abf3_8bc4dd6546ba" tolerance="12" type="1" minScale="0" units="1"/>
      <layer-setting maxScale="0" enabled="0" id="Province_de_Kwilu_7a0c5a36_44de_4533_af2d_91e9e053e825" tolerance="12" type="1" minScale="0" units="1"/>
      <layer-setting maxScale="0" enabled="0" id="dtc1_all_fad525c4_9765_4415_bde1_a7e43fef827e" tolerance="12" type="1" minScale="0" units="1"/>
      <layer-setting maxScale="0" enabled="0" id="Aires_de_sante_de_Kikwit_579776ca_0db3_465e_9bf2_8e37ecc9fd53" tolerance="12" type="1" minScale="0" units="1"/>
      <layer-setting maxScale="0" enabled="0" id="dtc1_case_19bff212_928b_455f_986a_aa02543fc67a" tolerance="12" type="1" minScale="0" units="1"/>
      <layer-setting maxScale="0" enabled="0" id="CHWs_hotspot_bcb26846_3c2f_4fc7_a6c4_2c69a6eee548" tolerance="12" type="1" minScale="0" units="1"/>
    </individual-layer-settings>
  </snapping-settings>
  <relations/>
  <polymorphicRelations/>
  <mapcanvas name="theMapCanvas" annotationsVisible="1">
    <units>degrees</units>
    <extent>
      <xmin>18.72794881609402395</xmin>
      <ymin>-5.1095464231094665</ymin>
      <xmax>18.93161459764403887</xmax>
      <ymax>-4.97176013950943396</ymax>
    </extent>
    <rotation>0</rotation>
    <destinationsrs>
      <spatialrefsys nativeFormat="Wkt">
        <wkt>GEOGCRS["WGS 84",ENSEMBLE["World Geodetic System 1984 ensemble",MEMBER["World Geodetic System 1984 (Transit)"],MEMBER["World Geodetic System 1984 (G730)"],MEMBER["World Geodetic System 1984 (G873)"],MEMBER["World Geodetic System 1984 (G1150)"],MEMBER["World Geodetic System 1984 (G1674)"],MEMBER["World Geodetic System 1984 (G1762)"],MEMBER["World Geodetic System 1984 (G2139)"],ELLIPSOID["WGS 84",6378137,298.257223563,LENGTHUNIT["metre",1]],ENSEMBLEACCURACY[2.0]],PRIMEM["Greenwich",0,ANGLEUNIT["degree",0.0174532925199433]],CS[ellipsoidal,2],AXIS["geodetic latitude (Lat)",north,ORDER[1],ANGLEUNIT["degree",0.0174532925199433]],AXIS["geodetic longitude (Lon)",east,ORDER[2],ANGLEUNIT["degree",0.0174532925199433]],USAGE[SCOPE["Horizontal component of 3D system."],AREA["World."],BBOX[-90,-180,90,180]],ID["EPSG",4326]]</wkt>
        <proj4>+proj=longlat +datum=WGS84 +no_defs</proj4>
        <srsid>3452</srsid>
        <srid>4326</srid>
        <authid>EPSG:4326</authid>
        <description>WGS 84</description>
        <projectionacronym>longlat</projectionacronym>
        <ellipsoidacronym>EPSG:7030</ellipsoidacronym>
        <geographicflag>true</geographicflag>
      </spatialrefsys>
    </destinationsrs>
    <rendermaptile>0</rendermaptile>
    <expressionContextScope/>
  </mapcanvas>
  <projectModels/>
  <legend updateDrawingOrder="true">
    <legendlayer checked="Qt::Checked" drawingOrder="-1" name="CHWs_hotspot" open="true" showFeatureCount="0">
      <filegroup hidden="false" open="true">
        <legendlayerfile isInOverview="0" visible="1" layerid="CHWs_hotspot_bcb26846_3c2f_4fc7_a6c4_2c69a6eee548"/>
      </filegroup>
    </legendlayer>
    <legendlayer checked="Qt::Checked" drawingOrder="-1" name="DTC1_cluster" open="true" showFeatureCount="0">
      <filegroup hidden="false" open="true">
        <legendlayerfile isInOverview="0" visible="1" layerid="DTC1_cluster_a4d806b2_7730_4233_aa75_ac0bf62e283f"/>
      </filegroup>
    </legendlayer>
    <legendlayer checked="Qt::Checked" drawingOrder="-1" name="distance_ha" open="true" showFeatureCount="0">
      <filegroup hidden="false" open="true">
        <legendlayerfile isInOverview="0" visible="1" layerid="distance_ha_efde80f9_cc3c_44de_8cc7_a6cbaae750dc"/>
      </filegroup>
    </legendlayer>
    <legendlayer checked="Qt::Unchecked" drawingOrder="-1" name="dtc1_all" open="false" showFeatureCount="0">
      <filegroup hidden="false" open="false">
        <legendlayerfile isInOverview="0" visible="0" layerid="dtc1_all_fad525c4_9765_4415_bde1_a7e43fef827e"/>
      </filegroup>
    </legendlayer>
    <legendlayer checked="Qt::Checked" drawingOrder="-1" name="Pop_densKKT" open="false" showFeatureCount="0">
      <filegroup hidden="false" open="false">
        <legendlayerfile isInOverview="0" visible="1" layerid="Pop_densKKT_03c85841_5273_417a_9f55_51fd83758fb0"/>
      </filegroup>
    </legendlayer>
    <legendlayer checked="Qt::Unchecked" drawingOrder="-1" name="ZS_AS Kikwit" open="false" showFeatureCount="0">
      <filegroup hidden="false" open="false">
        <legendlayerfile isInOverview="0" visible="0" layerid="AS_ZS_Kikwit_40655401_e848_49e0_be0c_0a5afe8d26d8"/>
      </filegroup>
    </legendlayer>
    <legendlayer checked="Qt::Checked" drawingOrder="-1" name="count_dtc1_cases" open="false" showFeatureCount="0">
      <filegroup hidden="false" open="false">
        <legendlayerfile isInOverview="0" visible="1" layerid="count_dtc1_cases_f479df20_6266_49f3_abf3_8bc4dd6546ba"/>
      </filegroup>
    </legendlayer>
    <legendlayer checked="Qt::Checked" drawingOrder="-1" name="Aires de sante de Kikwit" open="false" showFeatureCount="0">
      <filegroup hidden="false" open="false">
        <legendlayerfile isInOverview="0" visible="1" layerid="Aires_de_sante_de_Kikwit_579776ca_0db3_465e_9bf2_8e37ecc9fd53"/>
      </filegroup>
    </legendlayer>
    <legendlayer checked="Qt::Unchecked" drawingOrder="-1" name="dtc1_case" open="true" showFeatureCount="0">
      <filegroup hidden="false" open="true">
        <legendlayerfile isInOverview="0" visible="0" layerid="dtc1_case_19bff212_928b_455f_986a_aa02543fc67a"/>
      </filegroup>
    </legendlayer>
    <legendlayer checked="Qt::Unchecked" drawingOrder="-1" name="Province de Kwilu" open="true" showFeatureCount="0">
      <filegroup hidden="false" open="true">
        <legendlayerfile isInOverview="0" visible="0" layerid="Province_de_Kwilu_7a0c5a36_44de_4533_af2d_91e9e053e825"/>
      </filegroup>
    </legendlayer>
    <legendlayer checked="Qt::Unchecked" drawingOrder="-1" name="COD_adm2" open="true" showFeatureCount="0">
      <filegroup hidden="false" open="true">
        <legendlayerfile isInOverview="0" visible="0" layerid="COD_adm2_50e78b44_ff19_4b2c_bff5_ef415f957daa"/>
      </filegroup>
    </legendlayer>
  </legend>
  <mapViewDocks/>
  <main-annotation-layer styleCategories="AllStyleCategories" maxScale="0" type="annotation" autoRefreshEnabled="0" minScale="0" hasScaleBasedVisibilityFlag="0" legendPlaceholderImage="" autoRefreshTime="0" refreshOnNotifyEnabled="0" refreshOnNotifyMessage="">
    <id>Annotations_d1796bb2_6bfa_498c_a19a_bd7199b5e135</id>
    <datasource></datasource>
    <keywordList>
      <value></value>
    </keywordList>
    <layername>Annotations</layername>
    <srs>
      <spatialrefsys nativeFormat="Wkt">
        <wkt>GEOGCRS["WGS 84",ENSEMBLE["World Geodetic System 1984 ensemble",MEMBER["World Geodetic System 1984 (Transit)"],MEMBER["World Geodetic System 1984 (G730)"],MEMBER["World Geodetic System 1984 (G873)"],MEMBER["World Geodetic System 1984 (G1150)"],MEMBER["World Geodetic System 1984 (G1674)"],MEMBER["World Geodetic System 1984 (G1762)"],MEMBER["World Geodetic System 1984 (G2139)"],ELLIPSOID["WGS 84",6378137,298.257223563,LENGTHUNIT["metre",1]],ENSEMBLEACCURACY[2.0]],PRIMEM["Greenwich",0,ANGLEUNIT["degree",0.0174532925199433]],CS[ellipsoidal,2],AXIS["geodetic latitude (Lat)",north,ORDER[1],ANGLEUNIT["degree",0.0174532925199433]],AXIS["geodetic longitude (Lon)",east,ORDER[2],ANGLEUNIT["degree",0.0174532925199433]],USAGE[SCOPE["Horizontal component of 3D system."],AREA["World."],BBOX[-90,-180,90,180]],ID["EPSG",4326]]</wkt>
        <proj4>+proj=longlat +datum=WGS84 +no_defs</proj4>
        <srsid>3452</srsid>
        <srid>4326</srid>
        <authid>EPSG:4326</authid>
        <description>WGS 84</description>
        <projectionacronym>longlat</projectionacronym>
        <ellipsoidacronym>EPSG:7030</ellipsoidacronym>
        <geographicflag>true</geographicflag>
      </spatialrefsys>
    </srs>
    <resourceMetadata>
      <identifier></identifier>
      <parentidentifier></parentidentifier>
      <language></language>
      <type></type>
      <title></title>
      <abstract></abstract>
      <links/>
      <dates/>
      <fees></fees>
      <encoding></encoding>
      <crs>
        <spatialrefsys nativeFormat="Wkt">
          <wkt></wkt>
          <proj4></proj4>
          <srsid>0</srsid>
          <srid>0</srid>
          <authid></authid>
          <description></description>
          <projectionacronym></projectionacronym>
          <ellipsoidacronym></ellipsoidacronym>
          <geographicflag>false</geographicflag>
        </spatialrefsys>
      </crs>
      <extent/>
    </resourceMetadata>
    <items/>
    <flags>
      <Identifiable>1</Identifiable>
      <Removable>1</Removable>
      <Searchable>1</Searchable>
      <Private>0</Private>
    </flags>
    <customproperties>
      <Option/>
    </customproperties>
    <layerOpacity>1</layerOpacity>
    <blendMode>0</blendMode>
    <paintEffect/>
  </main-annotation-layer>
  <projectlayers>
    <maplayer simplifyDrawingHints="1" refreshOnNotifyMessage="" legendPlaceholderImage="" simplifyAlgorithm="0" autoRefreshTime="0" maxScale="0" type="vector" simplifyMaxScale="1" readOnly="0" labelsEnabled="0" refreshOnNotifyEnabled="0" symbologyReferenceScale="-1" autoRefreshEnabled="0" geometry="Polygon" hasScaleBasedVisibilityFlag="0" simplifyLocal="1" wkbType="MultiPolygon" minScale="100000000" simplifyDrawingTol="1" styleCategories="AllStyleCategories">
      <extent>
        <xmin>18.730818920000047</xmin>
        <ymin>-5.11067121499996802</ymin>
        <xmax>18.92478633100006391</xmax>
        <ymax>-4.97944618299993635</ymax>
      </extent>
      <wgs84extent>
        <xmin>18.730818920000047</xmin>
        <ymin>-5.11067121499996802</ymin>
        <xmax>18.92478633100006391</xmax>
        <ymax>-4.97944618299993635</ymax>
      </wgs84extent>
      <id>AS_ZS_Kikwit_40655401_e848_49e0_be0c_0a5afe8d26d8</id>
      <datasource>../AS_ZS_Kikwit.shp</datasource>
      <keywordList>
        <value></value>
      </keywordList>
      <layername>ZS_AS Kikwit</layername>
      <srs>
        <spatialrefsys nativeFormat="Wkt">
          <wkt>GEOGCRS["WGS 84",ENSEMBLE["World Geodetic System 1984 ensemble",MEMBER["World Geodetic System 1984 (Transit)"],MEMBER["World Geodetic System 1984 (G730)"],MEMBER["World Geodetic System 1984 (G873)"],MEMBER["World Geodetic System 1984 (G1150)"],MEMBER["World Geodetic System 1984 (G1674)"],MEMBER["World Geodetic System 1984 (G1762)"],MEMBER["World Geodetic System 1984 (G2139)"],ELLIPSOID["WGS 84",6378137,298.257223563,LENGTHUNIT["metre",1]],ENSEMBLEACCURACY[2.0]],PRIMEM["Greenwich",0,ANGLEUNIT["degree",0.0174532925199433]],CS[ellipsoidal,2],AXIS["geodetic latitude (Lat)",north,ORDER[1],ANGLEUNIT["degree",0.0174532925199433]],AXIS["geodetic longitude (Lon)",east,ORDER[2],ANGLEUNIT["degree",0.0174532925199433]],USAGE[SCOPE["Horizontal component of 3D system."],AREA["World."],BBOX[-90,-180,90,180]],ID["EPSG",4326]]</wkt>
          <proj4>+proj=longlat +datum=WGS84 +no_defs</proj4>
          <srsid>3452</srsid>
          <srid>4326</srid>
          <authid>EPSG:4326</authid>
          <description>WGS 84</description>
          <projectionacronym>longlat</projectionacronym>
          <ellipsoidacronym>EPSG:7030</ellipsoidacronym>
          <geographicflag>true</geographicflag>
        </spatialrefsys>
      </srs>
      <resourceMetadata>
        <identifier></identifier>
        <parentidentifier></parentidentifier>
        <language></language>
        <type>dataset</type>
        <title></title>
        <abstract></abstract>
        <contact>
          <name></name>
          <organization></organization>
          <position></position>
          <voice></voice>
          <fax></fax>
          <email></email>
          <role></role>
        </contact>
        <links/>
        <dates/>
        <fees></fees>
        <encoding></encoding>
        <crs>
          <spatialrefsys nativeFormat="Wkt">
            <wkt>GEOGCRS["WGS 84",ENSEMBLE["World Geodetic System 1984 ensemble",MEMBER["World Geodetic System 1984 (Transit)"],MEMBER["World Geodetic System 1984 (G730)"],MEMBER["World Geodetic System 1984 (G873)"],MEMBER["World Geodetic System 1984 (G1150)"],MEMBER["World Geodetic System 1984 (G1674)"],MEMBER["World Geodetic System 1984 (G1762)"],MEMBER["World Geodetic System 1984 (G2139)"],ELLIPSOID["WGS 84",6378137,298.257223563,LENGTHUNIT["metre",1]],ENSEMBLEACCURACY[2.0]],PRIMEM["Greenwich",0,ANGLEUNIT["degree",0.0174532925199433]],CS[ellipsoidal,2],AXIS["geodetic latitude (Lat)",north,ORDER[1],ANGLEUNIT["degree",0.0174532925199433]],AXIS["geodetic longitude (Lon)",east,ORDER[2],ANGLEUNIT["degree",0.0174532925199433]],USAGE[SCOPE["Horizontal component of 3D system."],AREA["World."],BBOX[-90,-180,90,180]],ID["EPSG",4326]]</wkt>
            <proj4>+proj=longlat +datum=WGS84 +no_defs</proj4>
            <srsid>3452</srsid>
            <srid>4326</srid>
            <authid>EPSG:4326</authid>
            <description>WGS 84</description>
            <projectionacronym>longlat</projectionacronym>
            <ellipsoidacronym>EPSG:7030</ellipsoidacronym>
            <geographicflag>true</geographicflag>
          </spatialrefsys>
        </crs>
        <extent>
          <spatial dimensions="2" crs="EPSG:4326" maxx="0" miny="0" minz="0" maxy="0" minx="0" maxz="0"/>
          <temporal>
            <period>
              <start></start>
              <end></end>
            </period>
          </temporal>
        </extent>
      </resourceMetadata>
      <provider encoding="windows-1252">ogr</provider>
      <vectorjoins/>
      <layerDependencies/>
      <dataDependencies/>
      <expressionfields/>
      <map-layer-style-manager current="défaut">
        <map-layer-style name="défaut"/>
      </map-layer-style-manager>
      <auxiliaryLayer key="AS_"/>
      <metadataUrls/>
      <flags>
        <Identifiable>1</Identifiable>
        <Removable>1</Removable>
        <Searchable>1</Searchable>
        <Private>0</Private>
      </flags>
      <temporal durationUnit="min" startExpression="" accumulate="0" enabled="0" startField="" endExpression="" mode="0" durationField="OBJECTID" fixedDuration="0" limitMode="0" endField="">
        <fixedRange>
          <start></start>
          <end></end>
        </fixedRange>
      </temporal>
      <elevation zscale="1" extrusionEnabled="0" respectLayerSymbol="1" type="IndividualFeatures" zoffset="0" extrusion="0" binding="Centroid" showMarkerSymbolInSurfacePlots="0" symbology="Line" clamping="Terrain">
        <data-defined-properties>
          <Option type="Map">
            <Option name="name" type="QString" value=""/>
            <Option name="properties"/>
            <Option name="type" type="QString" value="collection"/>
          </Option>
        </data-defined-properties>
        <profileLineSymbol>
          <symbol name="" is_animated="0" clip_to_extent="1" alpha="1" type="line" force_rhr="0" frame_rate="10">
            <data_defined_properties>
              <Option type="Map">
                <Option name="name" type="QString" value=""/>
                <Option name="properties"/>
                <Option name="type" type="QString" value="collection"/>
              </Option>
            </data_defined_properties>
            <layer enabled="1" id="{2c75c9b6-32f0-4adb-be79-7af939ed0a88}" pass="0" locked="0" class="SimpleLine">
              <Option type="Map">
                <Option name="align_dash_pattern" type="QString" value="0"/>
                <Option name="capstyle" type="QString" value="square"/>
                <Option name="customdash" type="QString" value="5;2"/>
                <Option name="customdash_map_unit_scale" type="QString" value="3x:0,0,0,0,0,0"/>
                <Option name="customdash_unit" type="QString" value="MM"/>
                <Option name="dash_pattern_offset" type="QString" value="0"/>
                <Option name="dash_pattern_offset_map_unit_scale" type="QString" value="3x:0,0,0,0,0,0"/>
                <Option name="dash_pattern_offset_unit" type="QString" value="MM"/>
                <Option name="draw_inside_polygon" type="QString" value="0"/>
                <Option name="joinstyle" type="QString" value="bevel"/>
                <Option name="line_color" type="QString" value="114,155,111,255"/>
                <Option name="line_style" type="QString" value="solid"/>
                <Option name="line_width" type="QString" value="0.6"/>
                <Option name="line_width_unit" type="QString" value="MM"/>
                <Option name="offset" type="QString" value="0"/>
                <Option name="offset_map_unit_scale" type="QString" value="3x:0,0,0,0,0,0"/>
                <Option name="offset_unit" type="QString" value="MM"/>
                <Option name="ring_filter" type="QString" value="0"/>
                <Option name="trim_distance_end" type="QString" value="0"/>
                <Option name="trim_distance_end_map_unit_scale" type="QString" value="3x:0,0,0,0,0,0"/>
                <Option name="trim_distance_end_unit" type="QString" value="MM"/>
                <Option name="trim_distance_start" type="QString" value="0"/>
                <Option name="trim_distance_start_map_unit_scale" type="QString" value="3x:0,0,0,0,0,0"/>
                <Option name="trim_distance_start_unit" type="QString" value="MM"/>
                <Option name="tweak_dash_pattern_on_corners" type="QString" value="0"/>
                <Option name="use_custom_dash" type="QString" value="0"/>
                <Option name="width_map_unit_scale" type="QString" value="3x:0,0,0,0,0,0"/>
              </Option>
              <data_defined_properties>
                <Option type="Map">
                  <Option name="name" type="QString" value=""/>
                  <Option name="properties"/>
                  <Option name="type" type="QString" value="collection"/>
                </Option>
              </data_defined_properties>
            </layer>
          </symbol>
        </profileLineSymbol>
        <profileFillSymbol>
          <symbol name="" is_animated="0" clip_to_extent="1" alpha="1" type="fill" force_rhr="0" frame_rate="10">
            <data_defined_properties>
              <Option type="Map">
                <Option name="name" type="QString" value=""/>
                <Option name="properties"/>
                <Option name="type" type="QString" value="collection"/>
              </Option>
            </data_defined_properties>
            <layer enabled="1" id="{b41d3098-4558-4dad-8f78-8363fb8623b2}" pass="0" locked="0" class="SimpleFill">
              <Option type="Map">
                <Option name="border_width_map_unit_scale" type="QString" value="3x:0,0,0,0,0,0"/>
                <Option name="color" type="QString" value="114,155,111,255"/>
                <Option name="joinstyle" type="QString" value="bevel"/>
                <Option name="offset" type="QString" value="0,0"/>
                <Option name="offset_map_unit_scale" type="QString" value="3x:0,0,0,0,0,0"/>
                <Option name="offset_unit" type="QString" value="MM"/>
                <Option name="outline_color" type="QString" value="81,111,79,255"/>
                <Option name="outline_style" type="QString" value="solid"/>
                <Option name="outline_width" type="QString" value="0.2"/>
                <Option name="outline_width_unit" type="QString" value="MM"/>
                <Option name="style" type="QString" value="solid"/>
              </Option>
              <data_defined_properties>
                <Option type="Map">
                  <Option name="name" type="QString" value=""/>
                  <Option name="properties"/>
                  <Option name="type" type="QString" value="collection"/>
                </Option>
              </data_defined_properties>
            </layer>
          </symbol>
        </profileFillSymbol>
        <profileMarkerSymbol>
          <symbol name="" is_animated="0" clip_to_extent="1" alpha="1" type="marker" force_rhr="0" frame_rate="10">
            <data_defined_properties>
              <Option type="Map">
                <Option name="name" type="QString" value=""/>
                <Option name="properties"/>
                <Option name="type" type="QString" value="collection"/>
              </Option>
            </data_defined_properties>
            <layer enabled="1" id="{e6c12284-d29f-45d0-b9f5-baff35b266d9}" pass="0" locked="0" class="SimpleMarker">
              <Option type="Map">
                <Option name="angle" type="QString" value="0"/>
                <Option name="cap_style" type="QString" value="square"/>
                <Option name="color" type="QString" value="114,155,111,255"/>
                <Option name="horizontal_anchor_point" type="QString" value="1"/>
                <Option name="joinstyle" type="QString" value="bevel"/>
                <Option name="name" type="QString" value="diamond"/>
                <Option name="offset" type="QString" value="0,0"/>
                <Option name="offset_map_unit_scale" type="QString" value="3x:0,0,0,0,0,0"/>
                <Option name="offset_unit" type="QString" value="MM"/>
                <Option name="outline_color" type="QString" value="81,111,79,255"/>
                <Option name="outline_style" type="QString" value="solid"/>
                <Option name="outline_width" type="QString" value="0.2"/>
                <Option name="outline_width_map_unit_scale" type="QString" value="3x:0,0,0,0,0,0"/>
                <Option name="outline_width_unit" type="QString" value="MM"/>
                <Option name="scale_method" type="QString" value="diameter"/>
                <Option name="size" type="QString" value="3"/>
                <Option name="size_map_unit_scale" type="QString" value="3x:0,0,0,0,0,0"/>
                <Option name="size_unit" type="QString" value="MM"/>
                <Option name="vertical_anchor_point" type="QString" value="1"/>
              </Option>
              <data_defined_properties>
                <Option type="Map">
                  <Option name="name" type="QString" value=""/>
                  <Option name="properties"/>
                  <Option name="type" type="QString" value="collection"/>
                </Option>
              </data_defined_properties>
            </layer>
          </symbol>
        </profileMarkerSymbol>
      </elevation>
      <renderer-v2 attr="ZS" symbollevels="0" referencescale="-1" forceraster="0" enableorderby="0" type="categorizedSymbol">
        <categories>
          <category symbol="0" render="true" type="string" value="Kikwit-Nord" label="Kikwit-Nord"/>
          <category symbol="1" render="true" type="string" value="Kikwit-Sud" label="Kikwit-Sud"/>
        </categories>
        <symbols>
          <symbol name="0" is_animated="0" clip_to_extent="1" alpha="1" type="fill" force_rhr="0" frame_rate="10">
            <data_defined_properties>
              <Option type="Map">
                <Option name="name" type="QString" value=""/>
                <Option name="properties"/>
                <Option name="type" type="QString" value="collection"/>
              </Option>
            </data_defined_properties>
            <layer enabled="1" id="{e86a70d6-b30e-447b-8a65-29cef83814e3}" pass="0" locked="0" class="SimpleFill">
              <Option type="Map">
                <Option name="border_width_map_unit_scale" type="QString" value="3x:0,0,0,0,0,0"/>
                <Option name="color" type="QString" value="62,245,7,82"/>
                <Option name="joinstyle" type="QString" value="bevel"/>
                <Option name="offset" type="QString" value="0,0"/>
                <Option name="offset_map_unit_scale" type="QString" value="3x:0,0,0,0,0,0"/>
                <Option name="offset_unit" type="QString" value="MM"/>
                <Option name="outline_color" type="QString" value="0,0,0,255"/>
                <Option name="outline_style" type="QString" value="solid"/>
                <Option name="outline_width" type="QString" value="0.2"/>
                <Option name="outline_width_unit" type="QString" value="MM"/>
                <Option name="style" type="QString" value="solid"/>
              </Option>
              <data_defined_properties>
                <Option type="Map">
                  <Option name="name" type="QString" value=""/>
                  <Option name="properties"/>
                  <Option name="type" type="QString" value="collection"/>
                </Option>
              </data_defined_properties>
            </layer>
          </symbol>
          <symbol name="1" is_animated="0" clip_to_extent="1" alpha="1" type="fill" force_rhr="0" frame_rate="10">
            <data_defined_properties>
              <Option type="Map">
                <Option name="name" type="QString" value=""/>
                <Option name="properties"/>
                <Option name="type" type="QString" value="collection"/>
              </Option>
            </data_defined_properties>
            <layer enabled="1" id="{e86a70d6-b30e-447b-8a65-29cef83814e3}" pass="0" locked="0" class="SimpleFill">
              <Option type="Map">
                <Option name="border_width_map_unit_scale" type="QString" value="3x:0,0,0,0,0,0"/>
                <Option name="color" type="QString" value="235,250,25,81"/>
                <Option name="joinstyle" type="QString" value="bevel"/>
                <Option name="offset" type="QString" value="0,0"/>
                <Option name="offset_map_unit_scale" type="QString" value="3x:0,0,0,0,0,0"/>
                <Option name="offset_unit" type="QString" value="MM"/>
                <Option name="outline_color" type="QString" value="0,0,0,255"/>
                <Option name="outline_style" type="QString" value="solid"/>
                <Option name="outline_width" type="QString" value="0.2"/>
                <Option name="outline_width_unit" type="QString" value="MM"/>
                <Option name="style" type="QString" value="solid"/>
              </Option>
              <data_defined_properties>
                <Option type="Map">
                  <Option name="name" type="QString" value=""/>
                  <Option name="properties"/>
                  <Option name="type" type="QString" value="collection"/>
                </Option>
              </data_defined_properties>
            </layer>
          </symbol>
        </symbols>
        <source-symbol>
          <symbol name="0" is_animated="0" clip_to_extent="1" alpha="1" type="fill" force_rhr="0" frame_rate="10">
            <data_defined_properties>
              <Option type="Map">
                <Option name="name" type="QString" value=""/>
                <Option name="properties"/>
                <Option name="type" type="QString" value="collection"/>
              </Option>
            </data_defined_properties>
            <layer enabled="1" id="{e86a70d6-b30e-447b-8a65-29cef83814e3}" pass="0" locked="0" class="SimpleFill">
              <Option type="Map">
                <Option name="border_width_map_unit_scale" type="QString" value="3x:0,0,0,0,0,0"/>
                <Option name="color" type="QString" value="118,224,253,255"/>
                <Option name="joinstyle" type="QString" value="bevel"/>
                <Option name="offset" type="QString" value="0,0"/>
                <Option name="offset_map_unit_scale" type="QString" value="3x:0,0,0,0,0,0"/>
                <Option name="offset_unit" type="QString" value="MM"/>
                <Option name="outline_color" type="QString" value="35,35,35,255"/>
                <Option name="outline_style" type="QString" value="solid"/>
                <Option name="outline_width" type="QString" value="0.26"/>
                <Option name="outline_width_unit" type="QString" value="MM"/>
                <Option name="style" type="QString" value="solid"/>
              </Option>
              <data_defined_properties>
                <Option type="Map">
                  <Option name="name" type="QString" value=""/>
                  <Option name="properties"/>
                  <Option name="type" type="QString" value="collection"/>
                </Option>
              </data_defined_properties>
            </layer>
          </symbol>
        </source-symbol>
        <colorramp name="[source]" type="gradient">
          <Option type="Map">
            <Option name="color1" type="QString" value="255,255,255,255"/>
            <Option name="color2" type="QString" value="255,0,0,255"/>
            <Option name="direction" type="QString" value="ccw"/>
            <Option name="discrete" type="QString" value="0"/>
            <Option name="rampType" type="QString" value="gradient"/>
            <Option name="spec" type="QString" value="rgb"/>
          </Option>
        </colorramp>
        <rotation/>
        <sizescale/>
      </renderer-v2>
      <labeling type="simple">
        <settings calloutType="simple">
          <text-style fontSizeMapUnitScale="3x:0,0,0,0,0,0" previewBkgrdColor="255,255,255,255" useSubstitutions="0" capitalization="0" fontWordSpacing="0" namedStyle="Normal" fontKerning="1" forcedBold="0" forcedItalic="0" allowHtml="0" textOpacity="1" fontFamily="Arial Narrow" legendString="Aa" fontStrikeout="0" fieldName="AS_" isExpression="0" blendMode="0" fontLetterSpacing="0" textOrientation="horizontal" fontWeight="50" fontSize="7" fontSizeUnit="Point" fontUnderline="0" multilineHeightUnit="Percentage" textColor="50,50,50,255" fontItalic="0" multilineHeight="1">
            <families/>
            <text-buffer bufferJoinStyle="128" bufferDraw="0" bufferSizeMapUnitScale="3x:0,0,0,0,0,0" bufferColor="250,250,250,255" bufferSize="1" bufferBlendMode="0" bufferOpacity="1" bufferNoFill="1" bufferSizeUnits="MM"/>
            <text-mask maskJoinStyle="128" maskedSymbolLayers="" maskEnabled="0" maskSize="0" maskType="0" maskOpacity="1" maskSizeUnits="MM" maskSizeMapUnitScale="3x:0,0,0,0,0,0"/>
            <background shapeRadiiUnit="Point" shapeBorderWidthUnit="Point" shapeOffsetUnit="Point" shapeType="0" shapeSizeY="0" shapeRadiiMapUnitScale="3x:0,0,0,0,0,0" shapeSizeType="0" shapeBorderWidth="0" shapeSizeMapUnitScale="3x:0,0,0,0,0,0" shapeFillColor="255,255,255,255" shapeSizeUnit="Point" shapeBorderColor="128,128,128,255" shapeSizeX="0" shapeJoinStyle="64" shapeRotation="0" shapeDraw="0" shapeOpacity="1" shapeRadiiX="0" shapeRotationType="0" shapeSVGFile="" shapeOffsetMapUnitScale="3x:0,0,0,0,0,0" shapeBorderWidthMapUnitScale="3x:0,0,0,0,0,0" shapeOffsetY="0" shapeOffsetX="0" shapeBlendMode="0" shapeRadiiY="0">
              <symbol name="markerSymbol" is_animated="0" clip_to_extent="1" alpha="1" type="marker" force_rhr="0" frame_rate="10">
                <data_defined_properties>
                  <Option type="Map">
                    <Option name="name" type="QString" value=""/>
                    <Option name="properties"/>
                    <Option name="type" type="QString" value="collection"/>
                  </Option>
                </data_defined_properties>
                <layer enabled="1" id="" pass="0" locked="0" class="SimpleMarker">
                  <Option type="Map">
                    <Option name="angle" type="QString" value="0"/>
                    <Option name="cap_style" type="QString" value="square"/>
                    <Option name="color" type="QString" value="164,113,88,255"/>
                    <Option name="horizontal_anchor_point" type="QString" value="1"/>
                    <Option name="joinstyle" type="QString" value="bevel"/>
                    <Option name="name" type="QString" value="circle"/>
                    <Option name="offset" type="QString" value="0,0"/>
                    <Option name="offset_map_unit_scale" type="QString" value="3x:0,0,0,0,0,0"/>
                    <Option name="offset_unit" type="QString" value="MM"/>
                    <Option name="outline_color" type="QString" value="35,35,35,255"/>
                    <Option name="outline_style" type="QString" value="solid"/>
                    <Option name="outline_width" type="QString" value="0"/>
                    <Option name="outline_width_map_unit_scale" type="QString" value="3x:0,0,0,0,0,0"/>
                    <Option name="outline_width_unit" type="QString" value="MM"/>
                    <Option name="scale_method" type="QString" value="diameter"/>
                    <Option name="size" type="QString" value="2"/>
                    <Option name="size_map_unit_scale" type="QString" value="3x:0,0,0,0,0,0"/>
                    <Option name="size_unit" type="QString" value="MM"/>
                    <Option name="vertical_anchor_point" type="QString" value="1"/>
                  </Option>
                  <data_defined_properties>
                    <Option type="Map">
                      <Option name="name" type="QString" value=""/>
                      <Option name="properties"/>
                      <Option name="type" type="QString" value="collection"/>
                    </Option>
                  </data_defined_properties>
                </layer>
              </symbol>
              <symbol name="fillSymbol" is_animated="0" clip_to_extent="1" alpha="1" type="fill" force_rhr="0" frame_rate="10">
                <data_defined_properties>
                  <Option type="Map">
                    <Option name="name" type="QString" value=""/>
                    <Option name="properties"/>
                    <Option name="type" type="QString" value="collection"/>
                  </Option>
                </data_defined_properties>
                <layer enabled="1" id="" pass="0" locked="0" class="SimpleFill">
                  <Option type="Map">
                    <Option name="border_width_map_unit_scale" type="QString" value="3x:0,0,0,0,0,0"/>
                    <Option name="color" type="QString" value="255,255,255,255"/>
                    <Option name="joinstyle" type="QString" value="bevel"/>
                    <Option name="offset" type="QString" value="0,0"/>
                    <Option name="offset_map_unit_scale" type="QString" value="3x:0,0,0,0,0,0"/>
                    <Option name="offset_unit" type="QString" value="MM"/>
                    <Option name="outline_color" type="QString" value="128,128,128,255"/>
                    <Option name="outline_style" type="QString" value="no"/>
                    <Option name="outline_width" type="QString" value="0"/>
                    <Option name="outline_width_unit" type="QString" value="Point"/>
                    <Option name="style" type="QString" value="solid"/>
                  </Option>
                  <data_defined_properties>
                    <Option type="Map">
                      <Option name="name" type="QString" value=""/>
                      <Option name="properties"/>
                      <Option name="type" type="QString" value="collection"/>
                    </Option>
                  </data_defined_properties>
                </layer>
              </symbol>
            </background>
            <shadow shadowRadius="1.5" shadowColor="0,0,0,255" shadowOffsetGlobal="1" shadowRadiusUnit="MM" shadowBlendMode="6" shadowOffsetMapUnitScale="3x:0,0,0,0,0,0" shadowOpacity="0.69999999999999996" shadowUnder="0" shadowScale="100" shadowOffsetUnit="MM" shadowRadiusMapUnitScale="3x:0,0,0,0,0,0" shadowDraw="0" shadowOffsetDist="1" shadowRadiusAlphaOnly="0" shadowOffsetAngle="135"/>
            <dd_properties>
              <Option type="Map">
                <Option name="name" type="QString" value=""/>
                <Option name="properties"/>
                <Option name="type" type="QString" value="collection"/>
              </Option>
            </dd_properties>
            <substitutions/>
          </text-style>
          <text-format formatNumbers="0" wrapChar="" rightDirectionSymbol=">" reverseDirectionSymbol="0" useMaxLineLengthForAutoWrap="1" multilineAlign="3" addDirectionSymbol="0" leftDirectionSymbol="&lt;" autoWrapLength="0" decimals="3" plussign="0" placeDirectionSymbol="0"/>
          <placement overrunDistanceUnit="MM" maxCurvedCharAngleOut="-25" labelOffsetMapUnitScale="3x:0,0,0,0,0,0" geometryGeneratorType="PointGeometry" lineAnchorPercent="0.5" overrunDistanceMapUnitScale="3x:0,0,0,0,0,0" lineAnchorClipping="0" repeatDistanceUnits="MM" rotationUnit="AngleDegrees" allowDegraded="0" centroidWhole="0" rotationAngle="0" repeatDistanceMapUnitScale="3x:0,0,0,0,0,0" overlapHandling="PreventOverlap" offsetType="0" offsetUnits="MM" distUnits="MM" placement="0" preserveRotation="1" dist="0" priority="5" yOffset="0" distMapUnitScale="3x:0,0,0,0,0,0" quadOffset="4" fitInPolygonOnly="0" repeatDistance="0" overrunDistance="0" maxCurvedCharAngleIn="25" polygonPlacementFlags="2" centroidInside="0" lineAnchorType="0" placementFlags="10" xOffset="0" lineAnchorTextPoint="CenterOfText" geometryGenerator="" layerType="PolygonGeometry" predefinedPositionOrder="TR,TL,BR,BL,R,L,TSR,BSR" geometryGeneratorEnabled="0"/>
          <rendering fontMaxPixelSize="10000" zIndex="0" obstacleFactor="1" fontMinPixelSize="3" obstacleType="1" fontLimitPixelSize="0" upsidedownLabels="0" obstacle="1" scaleMin="0" mergeLines="0" limitNumLabels="0" scaleMax="0" maxNumLabels="2000" unplacedVisibility="0" labelPerPart="0" scaleVisibility="0" drawLabels="1" minFeatureSize="0"/>
          <dd_properties>
            <Option type="Map">
              <Option name="name" type="QString" value=""/>
              <Option name="properties" type="Map">
                <Option name="PositionX" type="Map">
                  <Option name="active" type="bool" value="true"/>
                  <Option name="field" type="QString" value="auxiliary_storage_labeling_positionx"/>
                  <Option name="type" type="int" value="2"/>
                </Option>
                <Option name="PositionY" type="Map">
                  <Option name="active" type="bool" value="true"/>
                  <Option name="field" type="QString" value="auxiliary_storage_labeling_positiony"/>
                  <Option name="type" type="int" value="2"/>
                </Option>
              </Option>
              <Option name="type" type="QString" value="collection"/>
            </Option>
          </dd_properties>
          <callout type="simple">
            <Option type="Map">
              <Option name="anchorPoint" type="QString" value="pole_of_inaccessibility"/>
              <Option name="blendMode" type="int" value="0"/>
              <Option name="ddProperties" type="Map">
                <Option name="name" type="QString" value=""/>
                <Option name="properties"/>
                <Option name="type" type="QString" value="collection"/>
              </Option>
              <Option name="drawToAllParts" type="bool" value="false"/>
              <Option name="enabled" type="QString" value="0"/>
              <Option name="labelAnchorPoint" type="QString" value="point_on_exterior"/>
              <Option name="lineSymbol" type="QString" value="&lt;symbol name=&quot;symbol&quot; is_animated=&quot;0&quot; clip_to_extent=&quot;1&quot; alpha=&quot;1&quot; type=&quot;line&quot; force_rhr=&quot;0&quot; frame_rate=&quot;10&quot;>&lt;data_defined_properties>&lt;Option type=&quot;Map&quot;>&lt;Option name=&quot;name&quot; type=&quot;QString&quot; value=&quot;&quot;/>&lt;Option name=&quot;properties&quot;/>&lt;Option name=&quot;type&quot; type=&quot;QString&quot; value=&quot;collection&quot;/>&lt;/Option>&lt;/data_defined_properties>&lt;layer enabled=&quot;1&quot; id=&quot;{53a648aa-ae64-424d-a18e-1307b9cdb6a7}&quot; pass=&quot;0&quot; locked=&quot;0&quot; class=&quot;SimpleLine&quot;>&lt;Option type=&quot;Map&quot;>&lt;Option name=&quot;align_dash_pattern&quot; type=&quot;QString&quot; value=&quot;0&quot;/>&lt;Option name=&quot;capstyle&quot; type=&quot;QString&quot; value=&quot;square&quot;/>&lt;Option name=&quot;customdash&quot; type=&quot;QString&quot; value=&quot;5;2&quot;/>&lt;Option name=&quot;customdash_map_unit_scale&quot; type=&quot;QString&quot; value=&quot;3x:0,0,0,0,0,0&quot;/>&lt;Option name=&quot;customdash_unit&quot; type=&quot;QString&quot; value=&quot;MM&quot;/>&lt;Option name=&quot;dash_pattern_offset&quot; type=&quot;QString&quot; value=&quot;0&quot;/>&lt;Option name=&quot;dash_pattern_offset_map_unit_scale&quot; type=&quot;QString&quot; value=&quot;3x:0,0,0,0,0,0&quot;/>&lt;Option name=&quot;dash_pattern_offset_unit&quot; type=&quot;QString&quot; value=&quot;MM&quot;/>&lt;Option name=&quot;draw_inside_polygon&quot; type=&quot;QString&quot; value=&quot;0&quot;/>&lt;Option name=&quot;joinstyle&quot; type=&quot;QString&quot; value=&quot;bevel&quot;/>&lt;Option name=&quot;line_color&quot; type=&quot;QString&quot; value=&quot;60,60,60,255&quot;/>&lt;Option name=&quot;line_style&quot; type=&quot;QString&quot; value=&quot;solid&quot;/>&lt;Option name=&quot;line_width&quot; type=&quot;QString&quot; value=&quot;0.3&quot;/>&lt;Option name=&quot;line_width_unit&quot; type=&quot;QString&quot; value=&quot;MM&quot;/>&lt;Option name=&quot;offset&quot; type=&quot;QString&quot; value=&quot;0&quot;/>&lt;Option name=&quot;offset_map_unit_scale&quot; type=&quot;QString&quot; value=&quot;3x:0,0,0,0,0,0&quot;/>&lt;Option name=&quot;offset_unit&quot; type=&quot;QString&quot; value=&quot;MM&quot;/>&lt;Option name=&quot;ring_filter&quot; type=&quot;QString&quot; value=&quot;0&quot;/>&lt;Option name=&quot;trim_distance_end&quot; type=&quot;QString&quot; value=&quot;0&quot;/>&lt;Option name=&quot;trim_distance_end_map_unit_scale&quot; type=&quot;QString&quot; value=&quot;3x:0,0,0,0,0,0&quot;/>&lt;Option name=&quot;trim_distance_end_unit&quot; type=&quot;QString&quot; value=&quot;MM&quot;/>&lt;Option name=&quot;trim_distance_start&quot; type=&quot;QString&quot; value=&quot;0&quot;/>&lt;Option name=&quot;trim_distance_start_map_unit_scale&quot; type=&quot;QString&quot; value=&quot;3x:0,0,0,0,0,0&quot;/>&lt;Option name=&quot;trim_distance_start_unit&quot; type=&quot;QString&quot; value=&quot;MM&quot;/>&lt;Option name=&quot;tweak_dash_pattern_on_corners&quot; type=&quot;QString&quot; value=&quot;0&quot;/>&lt;Option name=&quot;use_custom_dash&quot; type=&quot;QString&quot; value=&quot;0&quot;/>&lt;Option name=&quot;width_map_unit_scale&quot; type=&quot;QString&quot; value=&quot;3x:0,0,0,0,0,0&quot;/>&lt;/Option>&lt;data_defined_properties>&lt;Option type=&quot;Map&quot;>&lt;Option name=&quot;name&quot; type=&quot;QString&quot; value=&quot;&quot;/>&lt;Option name=&quot;properties&quot;/>&lt;Option name=&quot;type&quot; type=&quot;QString&quot; value=&quot;collection&quot;/>&lt;/Option>&lt;/data_defined_properties>&lt;/layer>&lt;/symbol>"/>
              <Option name="minLength" type="double" value="0"/>
              <Option name="minLengthMapUnitScale" type="QString" value="3x:0,0,0,0,0,0"/>
              <Option name="minLengthUnit" type="QString" value="MM"/>
              <Option name="offsetFromAnchor" type="double" value="0"/>
              <Option name="offsetFromAnchorMapUnitScale" type="QString" value="3x:0,0,0,0,0,0"/>
              <Option name="offsetFromAnchorUnit" type="QString" value="MM"/>
              <Option name="offsetFromLabel" type="double" value="0"/>
              <Option name="offsetFromLabelMapUnitScale" type="QString" value="3x:0,0,0,0,0,0"/>
              <Option name="offsetFromLabelUnit" type="QString" value="MM"/>
            </Option>
          </callout>
        </settings>
      </labeling>
      <customproperties>
        <Option type="Map">
          <Option name="dualview/previewExpressions" type="List">
            <Option type="QString" value="&quot;AS_&quot;"/>
          </Option>
          <Option name="embeddedWidgets/count" type="int" value="0"/>
          <Option name="variableNames" type="invalid"/>
          <Option name="variableValues" type="invalid"/>
        </Option>
      </customproperties>
      <blendMode>0</blendMode>
      <featureBlendMode>0</featureBlendMode>
      <layerOpacity>1</layerOpacity>
      <SingleCategoryDiagramRenderer attributeLegend="1" diagramType="Histogram">
        <DiagramCategory spacingUnit="MM" spacingUnitScale="3x:0,0,0,0,0,0" minimumSize="0" penColor="#000000" rotationOffset="270" sizeType="MM" maxScaleDenominator="1e+08" showAxis="1" enabled="0" lineSizeScale="3x:0,0,0,0,0,0" width="15" lineSizeType="MM" barWidth="5" backgroundAlpha="255" opacity="1" penAlpha="255" penWidth="0" scaleBasedVisibility="0" sizeScale="3x:0,0,0,0,0,0" labelPlacementMethod="XHeight" diagramOrientation="Up" scaleDependency="Area" minScaleDenominator="0" direction="0" height="15" backgroundColor="#ffffff" spacing="5">
          <fontProperties underline="0" description="MS Shell Dlg 2,8,-1,5,50,0,0,0,0,0" style="" strikethrough="0" italic="0" bold="0"/>
          <attribute colorOpacity="1" color="#000000" field="" label=""/>
          <axisSymbol>
            <symbol name="" is_animated="0" clip_to_extent="1" alpha="1" type="line" force_rhr="0" frame_rate="10">
              <data_defined_properties>
                <Option type="Map">
                  <Option name="name" type="QString" value=""/>
                  <Option name="properties"/>
                  <Option name="type" type="QString" value="collection"/>
                </Option>
              </data_defined_properties>
              <layer enabled="1" id="{2840c4a6-3f0d-4cb0-b89e-42390d2ac1e5}" pass="0" locked="0" class="SimpleLine">
                <Option type="Map">
                  <Option name="align_dash_pattern" type="QString" value="0"/>
                  <Option name="capstyle" type="QString" value="square"/>
                  <Option name="customdash" type="QString" value="5;2"/>
                  <Option name="customdash_map_unit_scale" type="QString" value="3x:0,0,0,0,0,0"/>
                  <Option name="customdash_unit" type="QString" value="MM"/>
                  <Option name="dash_pattern_offset" type="QString" value="0"/>
                  <Option name="dash_pattern_offset_map_unit_scale" type="QString" value="3x:0,0,0,0,0,0"/>
                  <Option name="dash_pattern_offset_unit" type="QString" value="MM"/>
                  <Option name="draw_inside_polygon" type="QString" value="0"/>
                  <Option name="joinstyle" type="QString" value="bevel"/>
                  <Option name="line_color" type="QString" value="35,35,35,255"/>
                  <Option name="line_style" type="QString" value="solid"/>
                  <Option name="line_width" type="QString" value="0.26"/>
                  <Option name="line_width_unit" type="QString" value="MM"/>
                  <Option name="offset" type="QString" value="0"/>
                  <Option name="offset_map_unit_scale" type="QString" value="3x:0,0,0,0,0,0"/>
                  <Option name="offset_unit" type="QString" value="MM"/>
                  <Option name="ring_filter" type="QString" value="0"/>
                  <Option name="trim_distance_end" type="QString" value="0"/>
                  <Option name="trim_distance_end_map_unit_scale" type="QString" value="3x:0,0,0,0,0,0"/>
                  <Option name="trim_distance_end_unit" type="QString" value="MM"/>
                  <Option name="trim_distance_start" type="QString" value="0"/>
                  <Option name="trim_distance_start_map_unit_scale" type="QString" value="3x:0,0,0,0,0,0"/>
                  <Option name="trim_distance_start_unit" type="QString" value="MM"/>
                  <Option name="tweak_dash_pattern_on_corners" type="QString" value="0"/>
                  <Option name="use_custom_dash" type="QString" value="0"/>
                  <Option name="width_map_unit_scale" type="QString" value="3x:0,0,0,0,0,0"/>
                </Option>
                <data_defined_properties>
                  <Option type="Map">
                    <Option name="name" type="QString" value=""/>
                    <Option name="properties"/>
                    <Option name="type" type="QString" value="collection"/>
                  </Option>
                </data_defined_properties>
              </layer>
            </symbol>
          </axisSymbol>
        </DiagramCategory>
      </SingleCategoryDiagramRenderer>
      <DiagramLayerSettings dist="0" placement="1" showAll="1" linePlacementFlags="18" zIndex="0" priority="0" obstacle="0">
        <properties>
          <Option type="Map">
            <Option name="name" type="QString" value=""/>
            <Option name="properties"/>
            <Option name="type" type="QString" value="collection"/>
          </Option>
        </properties>
      </DiagramLayerSettings>
      <geometryOptions geometryPrecision="0" removeDuplicateNodes="0">
        <activeChecks/>
        <checkConfiguration type="Map">
          <Option name="QgsGeometryGapCheck" type="Map">
            <Option name="allowedGapsBuffer" type="double" value="0"/>
            <Option name="allowedGapsEnabled" type="bool" value="false"/>
            <Option name="allowedGapsLayer" type="QString" value=""/>
          </Option>
        </checkConfiguration>
      </geometryOptions>
      <legend showLabelLegend="0" type="default-vector"/>
      <referencedLayers/>
      <fieldConfiguration>
        <field name="OBJECTID" configurationFlags="None">
          <editWidget type="TextEdit">
            <config>
              <Option/>
            </config>
          </editWidget>
        </field>
        <field name="AS_" configurationFlags="None">
          <editWidget type="TextEdit">
            <config>
              <Option/>
            </config>
          </editWidget>
        </field>
        <field name="source" configurationFlags="None">
          <editWidget type="TextEdit">
            <config>
              <Option/>
            </config>
          </editWidget>
        </field>
        <field name="edite_par" configurationFlags="None">
          <editWidget type="TextEdit">
            <config>
              <Option/>
            </config>
          </editWidget>
        </field>
        <field name="Province" configurationFlags="None">
          <editWidget type="TextEdit">
            <config>
              <Option/>
            </config>
          </editWidget>
        </field>
        <field name="ZS" configurationFlags="None">
          <editWidget type="TextEdit">
            <config>
              <Option/>
            </config>
          </editWidget>
        </field>
        <field name="Annee" configurationFlags="None">
          <editWidget type="TextEdit">
            <config>
              <Option/>
            </config>
          </editWidget>
        </field>
        <field name="Source_geo" configurationFlags="None">
          <editWidget type="TextEdit">
            <config>
              <Option/>
            </config>
          </editWidget>
        </field>
        <field name="Territoire" configurationFlags="None">
          <editWidget type="TextEdit">
            <config>
              <Option/>
            </config>
          </editWidget>
        </field>
        <field name="ANTENNE" configurationFlags="None">
          <editWidget type="TextEdit">
            <config>
              <Option/>
            </config>
          </editWidget>
        </field>
        <field name="Groupement" configurationFlags="None">
          <editWidget type="TextEdit">
            <config>
              <Option/>
            </config>
          </editWidget>
        </field>
        <field name="Code_DSNIS" configurationFlags="None">
          <editWidget type="TextEdit">
            <config>
              <Option/>
            </config>
          </editWidget>
        </field>
        <field name="Code_DHIS2" configurationFlags="None">
          <editWidget type="TextEdit">
            <config>
              <Option/>
            </config>
          </editWidget>
        </field>
        <field name="Sce_Sem" configurationFlags="None">
          <editWidget type="TextEdit">
            <config>
              <Option/>
            </config>
          </editWidget>
        </field>
        <field name="Fiabilite" configurationFlags="None">
          <editWidget type="TextEdit">
            <config>
              <Option/>
            </config>
          </editWidget>
        </field>
        <field name="POP_2018" configurationFlags="None">
          <editWidget type="TextEdit">
            <config>
              <Option/>
            </config>
          </editWidget>
        </field>
        <field name="AS1" configurationFlags="None">
          <editWidget type="TextEdit">
            <config>
              <Option/>
            </config>
          </editWidget>
        </field>
        <field name="Shape_Leng" configurationFlags="None">
          <editWidget type="TextEdit">
            <config>
              <Option/>
            </config>
          </editWidget>
        </field>
        <field name="Shape_Area" configurationFlags="None">
          <editWidget type="TextEdit">
            <config>
              <Option/>
            </config>
          </editWidget>
        </field>
        <field name="PCODE" configurationFlags="None">
          <editWidget type="TextEdit">
            <config>
              <Option/>
            </config>
          </editWidget>
        </field>
        <field name="Densité" configurationFlags="None">
          <editWidget type="TextEdit">
            <config>
              <Option/>
            </config>
          </editWidget>
        </field>
        <field name="prev_ze_d" configurationFlags="None">
          <editWidget type="TextEdit">
            <config>
              <Option/>
            </config>
          </editWidget>
        </field>
        <field name="auxiliary_storage_labeling_positionx" configurationFlags="None">
          <editWidget type="Hidden">
            <config>
              <Option/>
            </config>
          </editWidget>
        </field>
        <field name="auxiliary_storage_labeling_positiony" configurationFlags="None">
          <editWidget type="Hidden">
            <config>
              <Option/>
            </config>
          </editWidget>
        </field>
      </fieldConfiguration>
      <aliases>
        <alias index="0" name="" field="OBJECTID"/>
        <alias index="1" name="" field="AS_"/>
        <alias index="2" name="" field="source"/>
        <alias index="3" name="" field="edite_par"/>
        <alias index="4" name="" field="Province"/>
        <alias index="5" name="" field="ZS"/>
        <alias index="6" name="" field="Annee"/>
        <alias index="7" name="" field="Source_geo"/>
        <alias index="8" name="" field="Territoire"/>
        <alias index="9" name="" field="ANTENNE"/>
        <alias index="10" name="" field="Groupement"/>
        <alias index="11" name="" field="Code_DSNIS"/>
        <alias index="12" name="" field="Code_DHIS2"/>
        <alias index="13" name="" field="Sce_Sem"/>
        <alias index="14" name="" field="Fiabilite"/>
        <alias index="15" name="" field="POP_2018"/>
        <alias index="16" name="" field="AS1"/>
        <alias index="17" name="" field="Shape_Leng"/>
        <alias index="18" name="" field="Shape_Area"/>
        <alias index="19" name="" field="PCODE"/>
        <alias index="20" name="" field="Densité"/>
        <alias index="21" name="" field="prev_ze_d"/>
        <alias index="22" name="" field="auxiliary_storage_labeling_positionx"/>
        <alias index="23" name="" field="auxiliary_storage_labeling_positiony"/>
      </aliases>
      <splitPolicies>
        <policy policy="Duplicate" field="OBJECTID"/>
        <policy policy="Duplicate" field="AS_"/>
        <policy policy="Duplicate" field="source"/>
        <policy policy="Duplicate" field="edite_par"/>
        <policy policy="Duplicate" field="Province"/>
        <policy policy="Duplicate" field="ZS"/>
        <policy policy="Duplicate" field="Annee"/>
        <policy policy="Duplicate" field="Source_geo"/>
        <policy policy="Duplicate" field="Territoire"/>
        <policy policy="Duplicate" field="ANTENNE"/>
        <policy policy="Duplicate" field="Groupement"/>
        <policy policy="Duplicate" field="Code_DSNIS"/>
        <policy policy="Duplicate" field="Code_DHIS2"/>
        <policy policy="Duplicate" field="Sce_Sem"/>
        <policy policy="Duplicate" field="Fiabilite"/>
        <policy policy="Duplicate" field="POP_2018"/>
        <policy policy="Duplicate" field="AS1"/>
        <policy policy="Duplicate" field="Shape_Leng"/>
        <policy policy="Duplicate" field="Shape_Area"/>
        <policy policy="Duplicate" field="PCODE"/>
        <policy policy="Duplicate" field="Densité"/>
        <policy policy="Duplicate" field="prev_ze_d"/>
        <policy policy="Duplicate" field="auxiliary_storage_labeling_positionx"/>
        <policy policy="Duplicate" field="auxiliary_storage_labeling_positiony"/>
      </splitPolicies>
      <defaults>
        <default applyOnUpdate="0" expression="" field="OBJECTID"/>
        <default applyOnUpdate="0" expression="" field="AS_"/>
        <default applyOnUpdate="0" expression="" field="source"/>
        <default applyOnUpdate="0" expression="" field="edite_par"/>
        <default applyOnUpdate="0" expression="" field="Province"/>
        <default applyOnUpdate="0" expression="" field="ZS"/>
        <default applyOnUpdate="0" expression="" field="Annee"/>
        <default applyOnUpdate="0" expression="" field="Source_geo"/>
        <default applyOnUpdate="0" expression="" field="Territoire"/>
        <default applyOnUpdate="0" expression="" field="ANTENNE"/>
        <default applyOnUpdate="0" expression="" field="Groupement"/>
        <default applyOnUpdate="0" expression="" field="Code_DSNIS"/>
        <default applyOnUpdate="0" expression="" field="Code_DHIS2"/>
        <default applyOnUpdate="0" expression="" field="Sce_Sem"/>
        <default applyOnUpdate="0" expression="" field="Fiabilite"/>
        <default applyOnUpdate="0" expression="" field="POP_2018"/>
        <default applyOnUpdate="0" expression="" field="AS1"/>
        <default applyOnUpdate="0" expression="" field="Shape_Leng"/>
        <default applyOnUpdate="0" expression="" field="Shape_Area"/>
        <default applyOnUpdate="0" expression="" field="PCODE"/>
        <default applyOnUpdate="0" expression="" field="Densité"/>
        <default applyOnUpdate="0" expression="" field="prev_ze_d"/>
        <default applyOnUpdate="0" expression="" field="auxiliary_storage_labeling_positionx"/>
        <default applyOnUpdate="0" expression="" field="auxiliary_storage_labeling_positiony"/>
      </defaults>
      <constraints>
        <constraint unique_strength="0" notnull_strength="0" exp_strength="0" field="OBJECTID" constraints="0"/>
        <constraint unique_strength="0" notnull_strength="0" exp_strength="0" field="AS_" constraints="0"/>
        <constraint unique_strength="0" notnull_strength="0" exp_strength="0" field="source" constraints="0"/>
        <constraint unique_strength="0" notnull_strength="0" exp_strength="0" field="edite_par" constraints="0"/>
        <constraint unique_strength="0" notnull_strength="0" exp_strength="0" field="Province" constraints="0"/>
        <constraint unique_strength="0" notnull_strength="0" exp_strength="0" field="ZS" constraints="0"/>
        <constraint unique_strength="0" notnull_strength="0" exp_strength="0" field="Annee" constraints="0"/>
        <constraint unique_strength="0" notnull_strength="0" exp_strength="0" field="Source_geo" constraints="0"/>
        <constraint unique_strength="0" notnull_strength="0" exp_strength="0" field="Territoire" constraints="0"/>
        <constraint unique_strength="0" notnull_strength="0" exp_strength="0" field="ANTENNE" constraints="0"/>
        <constraint unique_strength="0" notnull_strength="0" exp_strength="0" field="Groupement" constraints="0"/>
        <constraint unique_strength="0" notnull_strength="0" exp_strength="0" field="Code_DSNIS" constraints="0"/>
        <constraint unique_strength="0" notnull_strength="0" exp_strength="0" field="Code_DHIS2" constraints="0"/>
        <constraint unique_strength="0" notnull_strength="0" exp_strength="0" field="Sce_Sem" constraints="0"/>
        <constraint unique_strength="0" notnull_strength="0" exp_strength="0" field="Fiabilite" constraints="0"/>
        <constraint unique_strength="0" notnull_strength="0" exp_strength="0" field="POP_2018" constraints="0"/>
        <constraint unique_strength="0" notnull_strength="0" exp_strength="0" field="AS1" constraints="0"/>
        <constraint unique_strength="0" notnull_strength="0" exp_strength="0" field="Shape_Leng" constraints="0"/>
        <constraint unique_strength="0" notnull_strength="0" exp_strength="0" field="Shape_Area" constraints="0"/>
        <constraint unique_strength="0" notnull_strength="0" exp_strength="0" field="PCODE" constraints="0"/>
        <constraint unique_strength="0" notnull_strength="0" exp_strength="0" field="Densité" constraints="0"/>
        <constraint unique_strength="0" notnull_strength="0" exp_strength="0" field="prev_ze_d" constraints="0"/>
        <constraint unique_strength="0" notnull_strength="0" exp_strength="0" field="auxiliary_storage_labeling_positionx" constraints="0"/>
        <constraint unique_strength="0" notnull_strength="0" exp_strength="0" field="auxiliary_storage_labeling_positiony" constraints="0"/>
      </constraints>
      <constraintExpressions>
        <constraint desc="" field="OBJECTID" exp=""/>
        <constraint desc="" field="AS_" exp=""/>
        <constraint desc="" field="source" exp=""/>
        <constraint desc="" field="edite_par" exp=""/>
        <constraint desc="" field="Province" exp=""/>
        <constraint desc="" field="ZS" exp=""/>
        <constraint desc="" field="Annee" exp=""/>
        <constraint desc="" field="Source_geo" exp=""/>
        <constraint desc="" field="Territoire" exp=""/>
        <constraint desc="" field="ANTENNE" exp=""/>
        <constraint desc="" field="Groupement" exp=""/>
        <constraint desc="" field="Code_DSNIS" exp=""/>
        <constraint desc="" field="Code_DHIS2" exp=""/>
        <constraint desc="" field="Sce_Sem" exp=""/>
        <constraint desc="" field="Fiabilite" exp=""/>
        <constraint desc="" field="POP_2018" exp=""/>
        <constraint desc="" field="AS1" exp=""/>
        <constraint desc="" field="Shape_Leng" exp=""/>
        <constraint desc="" field="Shape_Area" exp=""/>
        <constraint desc="" field="PCODE" exp=""/>
        <constraint desc="" field="Densité" exp=""/>
        <constraint desc="" field="prev_ze_d" exp=""/>
        <constraint desc="" field="auxiliary_storage_labeling_positionx" exp=""/>
        <constraint desc="" field="auxiliary_storage_labeling_positiony" exp=""/>
      </constraintExpressions>
      <expressionfields/>
      <attributeactions>
        <defaultAction key="Canvas" value="{00000000-0000-0000-0000-000000000000}"/>
      </attributeactions>
      <attributetableconfig sortExpression="&quot;AS_&quot;" actionWidgetStyle="dropDown" sortOrder="0">
        <columns>
          <column name="OBJECTID" hidden="0" type="field" width="-1"/>
          <column name="AS_" hidden="0" type="field" width="-1"/>
          <column name="source" hidden="0" type="field" width="-1"/>
          <column name="edite_par" hidden="0" type="field" width="-1"/>
          <column name="Province" hidden="0" type="field" width="-1"/>
          <column name="ZS" hidden="0" type="field" width="-1"/>
          <column name="Annee" hidden="0" type="field" width="-1"/>
          <column name="Source_geo" hidden="0" type="field" width="-1"/>
          <column name="Territoire" hidden="0" type="field" width="-1"/>
          <column name="ANTENNE" hidden="0" type="field" width="-1"/>
          <column name="Groupement" hidden="0" type="field" width="-1"/>
          <column name="Code_DSNIS" hidden="0" type="field" width="-1"/>
          <column name="Code_DHIS2" hidden="0" type="field" width="-1"/>
          <column name="Sce_Sem" hidden="0" type="field" width="-1"/>
          <column name="Fiabilite" hidden="0" type="field" width="-1"/>
          <column name="POP_2018" hidden="0" type="field" width="-1"/>
          <column name="AS1" hidden="0" type="field" width="-1"/>
          <column name="Shape_Leng" hidden="0" type="field" width="-1"/>
          <column name="Shape_Area" hidden="0" type="field" width="-1"/>
          <column name="PCODE" hidden="0" type="field" width="-1"/>
          <column name="Densité" hidden="0" type="field" width="-1"/>
          <column name="prev_ze_d" hidden="0" type="field" width="-1"/>
          <column name="auxiliary_storage_labeling_positionx" hidden="1" type="field" width="-1"/>
          <column name="auxiliary_storage_labeling_positiony" hidden="1" type="field" width="-1"/>
          <column name="Ha_refrigerator" hidden="0" type="field" width="-1"/>
          <column name="Ha_stockout" hidden="0" type="field" width="-1"/>
          <column name="Ha_inacces_vlg" hidden="0" type="field" width="-1"/>
          <column hidden="1" type="actions" width="-1"/>
        </columns>
      </attributetableconfig>
      <conditionalstyles>
        <rowstyles/>
        <fieldstyles/>
      </conditionalstyles>
      <storedexpressions/>
      <editform tolerant="1"></editform>
      <editforminit/>
      <editforminitcodesource>0</editforminitcodesource>
      <editforminitfilepath></editforminitfilepath>
      <editforminitcode><![CDATA[# -*- coding: utf-8 -*-
"""
QGIS forms can have a Python function that is called when the form is
opened.

Use this function to add extra logic to your forms.

Enter the name of the function in the "Python Init function"
field.
An example follows:
"""
from qgis.PyQt.QtWidgets import QWidget

def my_form_open(dialog, layer, feature):
    geom = feature.geometry()
    control = dialog.findChild(QWidget, "MyLineEdit")
]]></editforminitcode>
      <featformsuppress>0</featformsuppress>
      <editorlayout>generatedlayout</editorlayout>
      <editable>
        <field name="ANTENNE" editable="1"/>
        <field name="AS1" editable="1"/>
        <field name="AS_" editable="1"/>
        <field name="Annee" editable="1"/>
        <field name="Code_DHIS2" editable="1"/>
        <field name="Code_DSNIS" editable="1"/>
        <field name="Densité" editable="1"/>
        <field name="Fiabilite" editable="1"/>
        <field name="Groupement" editable="1"/>
        <field name="Ha_inacces_vlg" editable="0"/>
        <field name="Ha_refrigerator" editable="0"/>
        <field name="Ha_stockout" editable="0"/>
        <field name="OBJECTID" editable="1"/>
        <field name="PCODE" editable="1"/>
        <field name="POP_2018" editable="1"/>
        <field name="Province" editable="1"/>
        <field name="Sce_Sem" editable="1"/>
        <field name="Shape_Area" editable="1"/>
        <field name="Shape_Leng" editable="1"/>
        <field name="Source_geo" editable="1"/>
        <field name="Territoire" editable="1"/>
        <field name="ZS" editable="1"/>
        <field name="Zero_dose_Healtharea" editable="0"/>
        <field name="Zero_dose_Zerodose_dtc1" editable="0"/>
        <field name="Zero_dose_cs_altd" editable="0"/>
        <field name="Zero_dose_cs_latitude" editable="0"/>
        <field name="Zero_dose_cs_longtd" editable="0"/>
        <field name="Zero_dose_cs_precision" editable="0"/>
        <field name="Zero_dose_dens12_23_km2" editable="0"/>
        <field name="Zero_dose_refrigerateur" editable="0"/>
        <field name="Zero_dose_superf_km2" editable="0"/>
        <field name="Zero_dose_unvacc_measles" editable="0"/>
        <field name="auxiliary_storage_labeling_positionx" editable="0"/>
        <field name="auxiliary_storage_labeling_positiony" editable="0"/>
        <field name="edite_par" editable="1"/>
        <field name="prev_ze_d" editable="1"/>
        <field name="source" editable="1"/>
      </editable>
      <labelOnTop>
        <field labelOnTop="0" name="ANTENNE"/>
        <field labelOnTop="0" name="AS1"/>
        <field labelOnTop="0" name="AS_"/>
        <field labelOnTop="0" name="Annee"/>
        <field labelOnTop="0" name="Code_DHIS2"/>
        <field labelOnTop="0" name="Code_DSNIS"/>
        <field labelOnTop="0" name="Densité"/>
        <field labelOnTop="0" name="Fiabilite"/>
        <field labelOnTop="0" name="Groupement"/>
        <field labelOnTop="0" name="Ha_inacces_vlg"/>
        <field labelOnTop="0" name="Ha_refrigerator"/>
        <field labelOnTop="0" name="Ha_stockout"/>
        <field labelOnTop="0" name="OBJECTID"/>
        <field labelOnTop="0" name="PCODE"/>
        <field labelOnTop="0" name="POP_2018"/>
        <field labelOnTop="0" name="Province"/>
        <field labelOnTop="0" name="Sce_Sem"/>
        <field labelOnTop="0" name="Shape_Area"/>
        <field labelOnTop="0" name="Shape_Leng"/>
        <field labelOnTop="0" name="Source_geo"/>
        <field labelOnTop="0" name="Territoire"/>
        <field labelOnTop="0" name="ZS"/>
        <field labelOnTop="0" name="Zero_dose_Healtharea"/>
        <field labelOnTop="0" name="Zero_dose_Zerodose_dtc1"/>
        <field labelOnTop="0" name="Zero_dose_cs_altd"/>
        <field labelOnTop="0" name="Zero_dose_cs_latitude"/>
        <field labelOnTop="0" name="Zero_dose_cs_longtd"/>
        <field labelOnTop="0" name="Zero_dose_cs_precision"/>
        <field labelOnTop="0" name="Zero_dose_dens12_23_km2"/>
        <field labelOnTop="0" name="Zero_dose_refrigerateur"/>
        <field labelOnTop="0" name="Zero_dose_superf_km2"/>
        <field labelOnTop="0" name="Zero_dose_unvacc_measles"/>
        <field labelOnTop="0" name="auxiliary_storage_labeling_positionx"/>
        <field labelOnTop="0" name="auxiliary_storage_labeling_positiony"/>
        <field labelOnTop="0" name="edite_par"/>
        <field labelOnTop="0" name="prev_ze_d"/>
        <field labelOnTop="0" name="source"/>
      </labelOnTop>
      <reuseLastValue>
        <field name="ANTENNE" reuseLastValue="0"/>
        <field name="AS1" reuseLastValue="0"/>
        <field name="AS_" reuseLastValue="0"/>
        <field name="Annee" reuseLastValue="0"/>
        <field name="Code_DHIS2" reuseLastValue="0"/>
        <field name="Code_DSNIS" reuseLastValue="0"/>
        <field name="Densité" reuseLastValue="0"/>
        <field name="Fiabilite" reuseLastValue="0"/>
        <field name="Groupement" reuseLastValue="0"/>
        <field name="Ha_inacces_vlg" reuseLastValue="0"/>
        <field name="Ha_refrigerator" reuseLastValue="0"/>
        <field name="Ha_stockout" reuseLastValue="0"/>
        <field name="OBJECTID" reuseLastValue="0"/>
        <field name="PCODE" reuseLastValue="0"/>
        <field name="POP_2018" reuseLastValue="0"/>
        <field name="Province" reuseLastValue="0"/>
        <field name="Sce_Sem" reuseLastValue="0"/>
        <field name="Shape_Area" reuseLastValue="0"/>
        <field name="Shape_Leng" reuseLastValue="0"/>
        <field name="Source_geo" reuseLastValue="0"/>
        <field name="Territoire" reuseLastValue="0"/>
        <field name="ZS" reuseLastValue="0"/>
        <field name="Zero_dose_Healtharea" reuseLastValue="0"/>
        <field name="Zero_dose_Zerodose_dtc1" reuseLastValue="0"/>
        <field name="Zero_dose_cs_altd" reuseLastValue="0"/>
        <field name="Zero_dose_cs_latitude" reuseLastValue="0"/>
        <field name="Zero_dose_cs_longtd" reuseLastValue="0"/>
        <field name="Zero_dose_cs_precision" reuseLastValue="0"/>
        <field name="Zero_dose_dens12_23_km2" reuseLastValue="0"/>
        <field name="Zero_dose_refrigerateur" reuseLastValue="0"/>
        <field name="Zero_dose_superf_km2" reuseLastValue="0"/>
        <field name="Zero_dose_unvacc_measles" reuseLastValue="0"/>
        <field name="auxiliary_storage_labeling_positionx" reuseLastValue="0"/>
        <field name="auxiliary_storage_labeling_positiony" reuseLastValue="0"/>
        <field name="edite_par" reuseLastValue="0"/>
        <field name="prev_ze_d" reuseLastValue="0"/>
        <field name="source" reuseLastValue="0"/>
      </reuseLastValue>
      <dataDefinedFieldProperties/>
      <widgets/>
      <previewExpression>"AS_"</previewExpression>
      <mapTip></mapTip>
    </maplayer>
    <maplayer simplifyDrawingHints="1" refreshOnNotifyMessage="" legendPlaceholderImage="" simplifyAlgorithm="0" autoRefreshTime="0" maxScale="0" type="vector" simplifyMaxScale="1" readOnly="0" labelsEnabled="0" refreshOnNotifyEnabled="0" symbologyReferenceScale="-1" autoRefreshEnabled="0" geometry="Polygon" hasScaleBasedVisibilityFlag="0" simplifyLocal="1" wkbType="MultiPolygon" minScale="100000000" simplifyDrawingTol="1" styleCategories="AllStyleCategories">
      <extent>
        <xmin>18.730818920000047</xmin>
        <ymin>-5.11067121499996802</ymin>
        <xmax>18.92478633100006391</xmax>
        <ymax>-4.97944618299993635</ymax>
      </extent>
      <wgs84extent>
        <xmin>18.730818920000047</xmin>
        <ymin>-5.11067121499996802</ymin>
        <xmax>18.92478633100006391</xmax>
        <ymax>-4.97944618299993635</ymax>
      </wgs84extent>
      <id>Aires_de_sante_de_Kikwit_579776ca_0db3_465e_9bf2_8e37ecc9fd53</id>
      <datasource>../OneDrive/Kikwit fieldwork Sept_Oct 2022/Aires de sante de Kikwit.shp</datasource>
      <keywordList>
        <value></value>
      </keywordList>
      <layername>Aires de sante de Kikwit</layername>
      <srs>
        <spatialrefsys nativeFormat="Wkt">
          <wkt>GEOGCRS["WGS 84",ENSEMBLE["World Geodetic System 1984 ensemble",MEMBER["World Geodetic System 1984 (Transit)"],MEMBER["World Geodetic System 1984 (G730)"],MEMBER["World Geodetic System 1984 (G873)"],MEMBER["World Geodetic System 1984 (G1150)"],MEMBER["World Geodetic System 1984 (G1674)"],MEMBER["World Geodetic System 1984 (G1762)"],MEMBER["World Geodetic System 1984 (G2139)"],ELLIPSOID["WGS 84",6378137,298.257223563,LENGTHUNIT["metre",1]],ENSEMBLEACCURACY[2.0]],PRIMEM["Greenwich",0,ANGLEUNIT["degree",0.0174532925199433]],CS[ellipsoidal,2],AXIS["geodetic latitude (Lat)",north,ORDER[1],ANGLEUNIT["degree",0.0174532925199433]],AXIS["geodetic longitude (Lon)",east,ORDER[2],ANGLEUNIT["degree",0.0174532925199433]],USAGE[SCOPE["Horizontal component of 3D system."],AREA["World."],BBOX[-90,-180,90,180]],ID["EPSG",4326]]</wkt>
          <proj4>+proj=longlat +datum=WGS84 +no_defs</proj4>
          <srsid>3452</srsid>
          <srid>4326</srid>
          <authid>EPSG:4326</authid>
          <description>WGS 84</description>
          <projectionacronym>longlat</projectionacronym>
          <ellipsoidacronym>EPSG:7030</ellipsoidacronym>
          <geographicflag>true</geographicflag>
        </spatialrefsys>
      </srs>
      <resourceMetadata>
        <identifier></identifier>
        <parentidentifier></parentidentifier>
        <language></language>
        <type>dataset</type>
        <title></title>
        <abstract></abstract>
        <contact>
          <name></name>
          <organization></organization>
          <position></position>
          <voice></voice>
          <fax></fax>
          <email></email>
          <role></role>
        </contact>
        <links/>
        <dates/>
        <fees></fees>
        <encoding></encoding>
        <crs>
          <spatialrefsys nativeFormat="Wkt">
            <wkt>GEOGCRS["WGS 84",ENSEMBLE["World Geodetic System 1984 ensemble",MEMBER["World Geodetic System 1984 (Transit)"],MEMBER["World Geodetic System 1984 (G730)"],MEMBER["World Geodetic System 1984 (G873)"],MEMBER["World Geodetic System 1984 (G1150)"],MEMBER["World Geodetic System 1984 (G1674)"],MEMBER["World Geodetic System 1984 (G1762)"],MEMBER["World Geodetic System 1984 (G2139)"],ELLIPSOID["WGS 84",6378137,298.257223563,LENGTHUNIT["metre",1]],ENSEMBLEACCURACY[2.0]],PRIMEM["Greenwich",0,ANGLEUNIT["degree",0.0174532925199433]],CS[ellipsoidal,2],AXIS["geodetic latitude (Lat)",north,ORDER[1],ANGLEUNIT["degree",0.0174532925199433]],AXIS["geodetic longitude (Lon)",east,ORDER[2],ANGLEUNIT["degree",0.0174532925199433]],USAGE[SCOPE["Horizontal component of 3D system."],AREA["World."],BBOX[-90,-180,90,180]],ID["EPSG",4326]]</wkt>
            <proj4>+proj=longlat +datum=WGS84 +no_defs</proj4>
            <srsid>3452</srsid>
            <srid>4326</srid>
            <authid>EPSG:4326</authid>
            <description>WGS 84</description>
            <projectionacronym>longlat</projectionacronym>
            <ellipsoidacronym>EPSG:7030</ellipsoidacronym>
            <geographicflag>true</geographicflag>
          </spatialrefsys>
        </crs>
        <extent>
          <spatial dimensions="2" crs="EPSG:4326" maxx="0" miny="0" minz="0" maxy="0" minx="0" maxz="0"/>
          <temporal>
            <period>
              <start></start>
              <end></end>
            </period>
          </temporal>
        </extent>
      </resourceMetadata>
      <provider encoding="UTF-8">ogr</provider>
      <vectorjoins/>
      <layerDependencies/>
      <dataDependencies/>
      <expressionfields/>
      <map-layer-style-manager current="défaut">
        <map-layer-style name="défaut"/>
      </map-layer-style-manager>
      <auxiliaryLayer/>
      <metadataUrls/>
      <flags>
        <Identifiable>1</Identifiable>
        <Removable>1</Removable>
        <Searchable>1</Searchable>
        <Private>0</Private>
      </flags>
      <temporal durationUnit="min" startExpression="" accumulate="0" enabled="0" startField="" endExpression="" mode="0" durationField="" fixedDuration="0" limitMode="0" endField="">
        <fixedRange>
          <start></start>
          <end></end>
        </fixedRange>
      </temporal>
      <elevation zscale="1" extrusionEnabled="0" respectLayerSymbol="1" type="IndividualFeatures" zoffset="0" extrusion="0" binding="Centroid" showMarkerSymbolInSurfacePlots="0" symbology="Line" clamping="Terrain">
        <data-defined-properties>
          <Option type="Map">
            <Option name="name" type="QString" value=""/>
            <Option name="properties"/>
            <Option name="type" type="QString" value="collection"/>
          </Option>
        </data-defined-properties>
        <profileLineSymbol>
          <symbol name="" is_animated="0" clip_to_extent="1" alpha="1" type="line" force_rhr="0" frame_rate="10">
            <data_defined_properties>
              <Option type="Map">
                <Option name="name" type="QString" value=""/>
                <Option name="properties"/>
                <Option name="type" type="QString" value="collection"/>
              </Option>
            </data_defined_properties>
            <layer enabled="1" id="{132dae6d-e5fa-44e9-bf86-797725ee0d5b}" pass="0" locked="0" class="SimpleLine">
              <Option type="Map">
                <Option name="align_dash_pattern" type="QString" value="0"/>
                <Option name="capstyle" type="QString" value="square"/>
                <Option name="customdash" type="QString" value="5;2"/>
                <Option name="customdash_map_unit_scale" type="QString" value="3x:0,0,0,0,0,0"/>
                <Option name="customdash_unit" type="QString" value="MM"/>
                <Option name="dash_pattern_offset" type="QString" value="0"/>
                <Option name="dash_pattern_offset_map_unit_scale" type="QString" value="3x:0,0,0,0,0,0"/>
                <Option name="dash_pattern_offset_unit" type="QString" value="MM"/>
                <Option name="draw_inside_polygon" type="QString" value="0"/>
                <Option name="joinstyle" type="QString" value="bevel"/>
                <Option name="line_color" type="QString" value="255,158,23,255"/>
                <Option name="line_style" type="QString" value="solid"/>
                <Option name="line_width" type="QString" value="0.6"/>
                <Option name="line_width_unit" type="QString" value="MM"/>
                <Option name="offset" type="QString" value="0"/>
                <Option name="offset_map_unit_scale" type="QString" value="3x:0,0,0,0,0,0"/>
                <Option name="offset_unit" type="QString" value="MM"/>
                <Option name="ring_filter" type="QString" value="0"/>
                <Option name="trim_distance_end" type="QString" value="0"/>
                <Option name="trim_distance_end_map_unit_scale" type="QString" value="3x:0,0,0,0,0,0"/>
                <Option name="trim_distance_end_unit" type="QString" value="MM"/>
                <Option name="trim_distance_start" type="QString" value="0"/>
                <Option name="trim_distance_start_map_unit_scale" type="QString" value="3x:0,0,0,0,0,0"/>
                <Option name="trim_distance_start_unit" type="QString" value="MM"/>
                <Option name="tweak_dash_pattern_on_corners" type="QString" value="0"/>
                <Option name="use_custom_dash" type="QString" value="0"/>
                <Option name="width_map_unit_scale" type="QString" value="3x:0,0,0,0,0,0"/>
              </Option>
              <data_defined_properties>
                <Option type="Map">
                  <Option name="name" type="QString" value=""/>
                  <Option name="properties"/>
                  <Option name="type" type="QString" value="collection"/>
                </Option>
              </data_defined_properties>
            </layer>
          </symbol>
        </profileLineSymbol>
        <profileFillSymbol>
          <symbol name="" is_animated="0" clip_to_extent="1" alpha="1" type="fill" force_rhr="0" frame_rate="10">
            <data_defined_properties>
              <Option type="Map">
                <Option name="name" type="QString" value=""/>
                <Option name="properties"/>
                <Option name="type" type="QString" value="collection"/>
              </Option>
            </data_defined_properties>
            <layer enabled="1" id="{4f67069a-b54a-4c66-9426-515566bc3069}" pass="0" locked="0" class="SimpleFill">
              <Option type="Map">
                <Option name="border_width_map_unit_scale" type="QString" value="3x:0,0,0,0,0,0"/>
                <Option name="color" type="QString" value="255,158,23,255"/>
                <Option name="joinstyle" type="QString" value="bevel"/>
                <Option name="offset" type="QString" value="0,0"/>
                <Option name="offset_map_unit_scale" type="QString" value="3x:0,0,0,0,0,0"/>
                <Option name="offset_unit" type="QString" value="MM"/>
                <Option name="outline_color" type="QString" value="182,113,16,255"/>
                <Option name="outline_style" type="QString" value="solid"/>
                <Option name="outline_width" type="QString" value="0.2"/>
                <Option name="outline_width_unit" type="QString" value="MM"/>
                <Option name="style" type="QString" value="solid"/>
              </Option>
              <data_defined_properties>
                <Option type="Map">
                  <Option name="name" type="QString" value=""/>
                  <Option name="properties"/>
                  <Option name="type" type="QString" value="collection"/>
                </Option>
              </data_defined_properties>
            </layer>
          </symbol>
        </profileFillSymbol>
        <profileMarkerSymbol>
          <symbol name="" is_animated="0" clip_to_extent="1" alpha="1" type="marker" force_rhr="0" frame_rate="10">
            <data_defined_properties>
              <Option type="Map">
                <Option name="name" type="QString" value=""/>
                <Option name="properties"/>
                <Option name="type" type="QString" value="collection"/>
              </Option>
            </data_defined_properties>
            <layer enabled="1" id="{871d1f6c-ece5-4766-b41c-5c465b14efe9}" pass="0" locked="0" class="SimpleMarker">
              <Option type="Map">
                <Option name="angle" type="QString" value="0"/>
                <Option name="cap_style" type="QString" value="square"/>
                <Option name="color" type="QString" value="255,158,23,255"/>
                <Option name="horizontal_anchor_point" type="QString" value="1"/>
                <Option name="joinstyle" type="QString" value="bevel"/>
                <Option name="name" type="QString" value="diamond"/>
                <Option name="offset" type="QString" value="0,0"/>
                <Option name="offset_map_unit_scale" type="QString" value="3x:0,0,0,0,0,0"/>
                <Option name="offset_unit" type="QString" value="MM"/>
                <Option name="outline_color" type="QString" value="182,113,16,255"/>
                <Option name="outline_style" type="QString" value="solid"/>
                <Option name="outline_width" type="QString" value="0.2"/>
                <Option name="outline_width_map_unit_scale" type="QString" value="3x:0,0,0,0,0,0"/>
                <Option name="outline_width_unit" type="QString" value="MM"/>
                <Option name="scale_method" type="QString" value="diameter"/>
                <Option name="size" type="QString" value="3"/>
                <Option name="size_map_unit_scale" type="QString" value="3x:0,0,0,0,0,0"/>
                <Option name="size_unit" type="QString" value="MM"/>
                <Option name="vertical_anchor_point" type="QString" value="1"/>
              </Option>
              <data_defined_properties>
                <Option type="Map">
                  <Option name="name" type="QString" value=""/>
                  <Option name="properties"/>
                  <Option name="type" type="QString" value="collection"/>
                </Option>
              </data_defined_properties>
            </layer>
          </symbol>
        </profileMarkerSymbol>
      </elevation>
      <renderer-v2 symbollevels="1" referencescale="-1" forceraster="0" enableorderby="0" type="singleSymbol">
        <symbols>
          <symbol name="0" is_animated="0" clip_to_extent="1" alpha="1" type="fill" force_rhr="0" frame_rate="10">
            <data_defined_properties>
              <Option type="Map">
                <Option name="name" type="QString" value=""/>
                <Option name="properties"/>
                <Option name="type" type="QString" value="collection"/>
              </Option>
            </data_defined_properties>
            <layer enabled="1" id="{e9fddad1-7fe6-4b86-bf3d-52c8b2067412}" pass="0" locked="0" class="SimpleFill">
              <Option type="Map">
                <Option name="border_width_map_unit_scale" type="QString" value="3x:0,0,0,0,0,0"/>
                <Option name="color" type="QString" value="255,255,255,255"/>
                <Option name="joinstyle" type="QString" value="bevel"/>
                <Option name="offset" type="QString" value="0,0"/>
                <Option name="offset_map_unit_scale" type="QString" value="3x:0,0,0,0,0,0"/>
                <Option name="offset_unit" type="QString" value="MM"/>
                <Option name="outline_color" type="QString" value="35,35,35,255"/>
                <Option name="outline_style" type="QString" value="solid"/>
                <Option name="outline_width" type="QString" value="0.26"/>
                <Option name="outline_width_unit" type="QString" value="MM"/>
                <Option name="style" type="QString" value="solid"/>
              </Option>
              <data_defined_properties>
                <Option type="Map">
                  <Option name="name" type="QString" value=""/>
                  <Option name="properties"/>
                  <Option name="type" type="QString" value="collection"/>
                </Option>
              </data_defined_properties>
            </layer>
          </symbol>
        </symbols>
        <rotation/>
        <sizescale/>
      </renderer-v2>
      <labeling type="simple">
        <settings calloutType="simple">
          <text-style fontSizeMapUnitScale="3x:0,0,0,0,0,0" previewBkgrdColor="255,255,255,255" useSubstitutions="0" capitalization="0" fontWordSpacing="0" namedStyle="Normal" fontKerning="1" forcedBold="0" forcedItalic="0" allowHtml="0" textOpacity="1" fontFamily="Arial Narrow" legendString="Aa" fontStrikeout="0" fieldName="AS_" isExpression="0" blendMode="0" fontLetterSpacing="0" textOrientation="horizontal" fontWeight="50" fontSize="7" fontSizeUnit="Point" fontUnderline="0" multilineHeightUnit="Percentage" textColor="50,50,50,255" fontItalic="0" multilineHeight="1">
            <families/>
            <text-buffer bufferJoinStyle="128" bufferDraw="0" bufferSizeMapUnitScale="3x:0,0,0,0,0,0" bufferColor="250,250,250,255" bufferSize="1" bufferBlendMode="0" bufferOpacity="1" bufferNoFill="1" bufferSizeUnits="MM"/>
            <text-mask maskJoinStyle="128" maskedSymbolLayers="" maskEnabled="0" maskSize="0" maskType="0" maskOpacity="1" maskSizeUnits="MM" maskSizeMapUnitScale="3x:0,0,0,0,0,0"/>
            <background shapeRadiiUnit="Point" shapeBorderWidthUnit="Point" shapeOffsetUnit="Point" shapeType="0" shapeSizeY="0" shapeRadiiMapUnitScale="3x:0,0,0,0,0,0" shapeSizeType="0" shapeBorderWidth="0" shapeSizeMapUnitScale="3x:0,0,0,0,0,0" shapeFillColor="255,255,255,255" shapeSizeUnit="Point" shapeBorderColor="128,128,128,255" shapeSizeX="0" shapeJoinStyle="64" shapeRotation="0" shapeDraw="0" shapeOpacity="1" shapeRadiiX="0" shapeRotationType="0" shapeSVGFile="" shapeOffsetMapUnitScale="3x:0,0,0,0,0,0" shapeBorderWidthMapUnitScale="3x:0,0,0,0,0,0" shapeOffsetY="0" shapeOffsetX="0" shapeBlendMode="0" shapeRadiiY="0">
              <symbol name="markerSymbol" is_animated="0" clip_to_extent="1" alpha="1" type="marker" force_rhr="0" frame_rate="10">
                <data_defined_properties>
                  <Option type="Map">
                    <Option name="name" type="QString" value=""/>
                    <Option name="properties"/>
                    <Option name="type" type="QString" value="collection"/>
                  </Option>
                </data_defined_properties>
                <layer enabled="1" id="" pass="0" locked="0" class="SimpleMarker">
                  <Option type="Map">
                    <Option name="angle" type="QString" value="0"/>
                    <Option name="cap_style" type="QString" value="square"/>
                    <Option name="color" type="QString" value="164,113,88,255"/>
                    <Option name="horizontal_anchor_point" type="QString" value="1"/>
                    <Option name="joinstyle" type="QString" value="bevel"/>
                    <Option name="name" type="QString" value="circle"/>
                    <Option name="offset" type="QString" value="0,0"/>
                    <Option name="offset_map_unit_scale" type="QString" value="3x:0,0,0,0,0,0"/>
                    <Option name="offset_unit" type="QString" value="MM"/>
                    <Option name="outline_color" type="QString" value="35,35,35,255"/>
                    <Option name="outline_style" type="QString" value="solid"/>
                    <Option name="outline_width" type="QString" value="0"/>
                    <Option name="outline_width_map_unit_scale" type="QString" value="3x:0,0,0,0,0,0"/>
                    <Option name="outline_width_unit" type="QString" value="MM"/>
                    <Option name="scale_method" type="QString" value="diameter"/>
                    <Option name="size" type="QString" value="2"/>
                    <Option name="size_map_unit_scale" type="QString" value="3x:0,0,0,0,0,0"/>
                    <Option name="size_unit" type="QString" value="MM"/>
                    <Option name="vertical_anchor_point" type="QString" value="1"/>
                  </Option>
                  <data_defined_properties>
                    <Option type="Map">
                      <Option name="name" type="QString" value=""/>
                      <Option name="properties"/>
                      <Option name="type" type="QString" value="collection"/>
                    </Option>
                  </data_defined_properties>
                </layer>
              </symbol>
              <symbol name="fillSymbol" is_animated="0" clip_to_extent="1" alpha="1" type="fill" force_rhr="0" frame_rate="10">
                <data_defined_properties>
                  <Option type="Map">
                    <Option name="name" type="QString" value=""/>
                    <Option name="properties"/>
                    <Option name="type" type="QString" value="collection"/>
                  </Option>
                </data_defined_properties>
                <layer enabled="1" id="" pass="0" locked="0" class="SimpleFill">
                  <Option type="Map">
                    <Option name="border_width_map_unit_scale" type="QString" value="3x:0,0,0,0,0,0"/>
                    <Option name="color" type="QString" value="255,255,255,255"/>
                    <Option name="joinstyle" type="QString" value="bevel"/>
                    <Option name="offset" type="QString" value="0,0"/>
                    <Option name="offset_map_unit_scale" type="QString" value="3x:0,0,0,0,0,0"/>
                    <Option name="offset_unit" type="QString" value="MM"/>
                    <Option name="outline_color" type="QString" value="128,128,128,255"/>
                    <Option name="outline_style" type="QString" value="no"/>
                    <Option name="outline_width" type="QString" value="0"/>
                    <Option name="outline_width_unit" type="QString" value="Point"/>
                    <Option name="style" type="QString" value="solid"/>
                  </Option>
                  <data_defined_properties>
                    <Option type="Map">
                      <Option name="name" type="QString" value=""/>
                      <Option name="properties"/>
                      <Option name="type" type="QString" value="collection"/>
                    </Option>
                  </data_defined_properties>
                </layer>
              </symbol>
            </background>
            <shadow shadowRadius="1.5" shadowColor="0,0,0,255" shadowOffsetGlobal="1" shadowRadiusUnit="MM" shadowBlendMode="6" shadowOffsetMapUnitScale="3x:0,0,0,0,0,0" shadowOpacity="0.69999999999999996" shadowUnder="0" shadowScale="100" shadowOffsetUnit="MM" shadowRadiusMapUnitScale="3x:0,0,0,0,0,0" shadowDraw="0" shadowOffsetDist="1" shadowRadiusAlphaOnly="0" shadowOffsetAngle="135"/>
            <dd_properties>
              <Option type="Map">
                <Option name="name" type="QString" value=""/>
                <Option name="properties"/>
                <Option name="type" type="QString" value="collection"/>
              </Option>
            </dd_properties>
            <substitutions/>
          </text-style>
          <text-format formatNumbers="0" wrapChar="" rightDirectionSymbol=">" reverseDirectionSymbol="0" useMaxLineLengthForAutoWrap="1" multilineAlign="3" addDirectionSymbol="0" leftDirectionSymbol="&lt;" autoWrapLength="0" decimals="3" plussign="0" placeDirectionSymbol="0"/>
          <placement overrunDistanceUnit="MM" maxCurvedCharAngleOut="-25" labelOffsetMapUnitScale="3x:0,0,0,0,0,0" geometryGeneratorType="PointGeometry" lineAnchorPercent="0.5" overrunDistanceMapUnitScale="3x:0,0,0,0,0,0" lineAnchorClipping="0" repeatDistanceUnits="MM" rotationUnit="AngleDegrees" allowDegraded="0" centroidWhole="0" rotationAngle="0" repeatDistanceMapUnitScale="3x:0,0,0,0,0,0" overlapHandling="PreventOverlap" offsetType="0" offsetUnits="MM" distUnits="MM" placement="0" preserveRotation="1" dist="0" priority="5" yOffset="0" distMapUnitScale="3x:0,0,0,0,0,0" quadOffset="4" fitInPolygonOnly="0" repeatDistance="0" overrunDistance="0" maxCurvedCharAngleIn="25" polygonPlacementFlags="2" centroidInside="0" lineAnchorType="0" placementFlags="10" xOffset="0" lineAnchorTextPoint="CenterOfText" geometryGenerator="" layerType="PolygonGeometry" predefinedPositionOrder="TR,TL,BR,BL,R,L,TSR,BSR" geometryGeneratorEnabled="0"/>
          <rendering fontMaxPixelSize="10000" zIndex="0" obstacleFactor="1" fontMinPixelSize="3" obstacleType="1" fontLimitPixelSize="0" upsidedownLabels="0" obstacle="1" scaleMin="0" mergeLines="0" limitNumLabels="0" scaleMax="0" maxNumLabels="2000" unplacedVisibility="0" labelPerPart="0" scaleVisibility="0" drawLabels="1" minFeatureSize="0"/>
          <dd_properties>
            <Option type="Map">
              <Option name="name" type="QString" value=""/>
              <Option name="properties"/>
              <Option name="type" type="QString" value="collection"/>
            </Option>
          </dd_properties>
          <callout type="simple">
            <Option type="Map">
              <Option name="anchorPoint" type="QString" value="pole_of_inaccessibility"/>
              <Option name="blendMode" type="int" value="0"/>
              <Option name="ddProperties" type="Map">
                <Option name="name" type="QString" value=""/>
                <Option name="properties"/>
                <Option name="type" type="QString" value="collection"/>
              </Option>
              <Option name="drawToAllParts" type="bool" value="false"/>
              <Option name="enabled" type="QString" value="0"/>
              <Option name="labelAnchorPoint" type="QString" value="point_on_exterior"/>
              <Option name="lineSymbol" type="QString" value="&lt;symbol name=&quot;symbol&quot; is_animated=&quot;0&quot; clip_to_extent=&quot;1&quot; alpha=&quot;1&quot; type=&quot;line&quot; force_rhr=&quot;0&quot; frame_rate=&quot;10&quot;>&lt;data_defined_properties>&lt;Option type=&quot;Map&quot;>&lt;Option name=&quot;name&quot; type=&quot;QString&quot; value=&quot;&quot;/>&lt;Option name=&quot;properties&quot;/>&lt;Option name=&quot;type&quot; type=&quot;QString&quot; value=&quot;collection&quot;/>&lt;/Option>&lt;/data_defined_properties>&lt;layer enabled=&quot;1&quot; id=&quot;{90d0d7f0-e624-4c51-959f-fcf9fd3904f0}&quot; pass=&quot;0&quot; locked=&quot;0&quot; class=&quot;SimpleLine&quot;>&lt;Option type=&quot;Map&quot;>&lt;Option name=&quot;align_dash_pattern&quot; type=&quot;QString&quot; value=&quot;0&quot;/>&lt;Option name=&quot;capstyle&quot; type=&quot;QString&quot; value=&quot;square&quot;/>&lt;Option name=&quot;customdash&quot; type=&quot;QString&quot; value=&quot;5;2&quot;/>&lt;Option name=&quot;customdash_map_unit_scale&quot; type=&quot;QString&quot; value=&quot;3x:0,0,0,0,0,0&quot;/>&lt;Option name=&quot;customdash_unit&quot; type=&quot;QString&quot; value=&quot;MM&quot;/>&lt;Option name=&quot;dash_pattern_offset&quot; type=&quot;QString&quot; value=&quot;0&quot;/>&lt;Option name=&quot;dash_pattern_offset_map_unit_scale&quot; type=&quot;QString&quot; value=&quot;3x:0,0,0,0,0,0&quot;/>&lt;Option name=&quot;dash_pattern_offset_unit&quot; type=&quot;QString&quot; value=&quot;MM&quot;/>&lt;Option name=&quot;draw_inside_polygon&quot; type=&quot;QString&quot; value=&quot;0&quot;/>&lt;Option name=&quot;joinstyle&quot; type=&quot;QString&quot; value=&quot;bevel&quot;/>&lt;Option name=&quot;line_color&quot; type=&quot;QString&quot; value=&quot;60,60,60,255&quot;/>&lt;Option name=&quot;line_style&quot; type=&quot;QString&quot; value=&quot;solid&quot;/>&lt;Option name=&quot;line_width&quot; type=&quot;QString&quot; value=&quot;0.3&quot;/>&lt;Option name=&quot;line_width_unit&quot; type=&quot;QString&quot; value=&quot;MM&quot;/>&lt;Option name=&quot;offset&quot; type=&quot;QString&quot; value=&quot;0&quot;/>&lt;Option name=&quot;offset_map_unit_scale&quot; type=&quot;QString&quot; value=&quot;3x:0,0,0,0,0,0&quot;/>&lt;Option name=&quot;offset_unit&quot; type=&quot;QString&quot; value=&quot;MM&quot;/>&lt;Option name=&quot;ring_filter&quot; type=&quot;QString&quot; value=&quot;0&quot;/>&lt;Option name=&quot;trim_distance_end&quot; type=&quot;QString&quot; value=&quot;0&quot;/>&lt;Option name=&quot;trim_distance_end_map_unit_scale&quot; type=&quot;QString&quot; value=&quot;3x:0,0,0,0,0,0&quot;/>&lt;Option name=&quot;trim_distance_end_unit&quot; type=&quot;QString&quot; value=&quot;MM&quot;/>&lt;Option name=&quot;trim_distance_start&quot; type=&quot;QString&quot; value=&quot;0&quot;/>&lt;Option name=&quot;trim_distance_start_map_unit_scale&quot; type=&quot;QString&quot; value=&quot;3x:0,0,0,0,0,0&quot;/>&lt;Option name=&quot;trim_distance_start_unit&quot; type=&quot;QString&quot; value=&quot;MM&quot;/>&lt;Option name=&quot;tweak_dash_pattern_on_corners&quot; type=&quot;QString&quot; value=&quot;0&quot;/>&lt;Option name=&quot;use_custom_dash&quot; type=&quot;QString&quot; value=&quot;0&quot;/>&lt;Option name=&quot;width_map_unit_scale&quot; type=&quot;QString&quot; value=&quot;3x:0,0,0,0,0,0&quot;/>&lt;/Option>&lt;data_defined_properties>&lt;Option type=&quot;Map&quot;>&lt;Option name=&quot;name&quot; type=&quot;QString&quot; value=&quot;&quot;/>&lt;Option name=&quot;properties&quot;/>&lt;Option name=&quot;type&quot; type=&quot;QString&quot; value=&quot;collection&quot;/>&lt;/Option>&lt;/data_defined_properties>&lt;/layer>&lt;/symbol>"/>
              <Option name="minLength" type="double" value="0"/>
              <Option name="minLengthMapUnitScale" type="QString" value="3x:0,0,0,0,0,0"/>
              <Option name="minLengthUnit" type="QString" value="MM"/>
              <Option name="offsetFromAnchor" type="double" value="0"/>
              <Option name="offsetFromAnchorMapUnitScale" type="QString" value="3x:0,0,0,0,0,0"/>
              <Option name="offsetFromAnchorUnit" type="QString" value="MM"/>
              <Option name="offsetFromLabel" type="double" value="0"/>
              <Option name="offsetFromLabelMapUnitScale" type="QString" value="3x:0,0,0,0,0,0"/>
              <Option name="offsetFromLabelUnit" type="QString" value="MM"/>
            </Option>
          </callout>
        </settings>
      </labeling>
      <customproperties>
        <Option type="Map">
          <Option name="dualview/previewExpressions" type="List">
            <Option type="QString" value="&quot;AS_&quot;"/>
          </Option>
          <Option name="embeddedWidgets/count" type="int" value="0"/>
          <Option name="variableNames" type="invalid"/>
          <Option name="variableValues" type="invalid"/>
        </Option>
      </customproperties>
      <blendMode>0</blendMode>
      <featureBlendMode>0</featureBlendMode>
      <layerOpacity>1</layerOpacity>
      <SingleCategoryDiagramRenderer attributeLegend="1" diagramType="Histogram">
        <DiagramCategory spacingUnit="MM" spacingUnitScale="3x:0,0,0,0,0,0" minimumSize="0" penColor="#000000" rotationOffset="270" sizeType="MM" maxScaleDenominator="1e+08" showAxis="1" enabled="0" lineSizeScale="3x:0,0,0,0,0,0" width="15" lineSizeType="MM" barWidth="5" backgroundAlpha="255" opacity="1" penAlpha="255" penWidth="0" scaleBasedVisibility="0" sizeScale="3x:0,0,0,0,0,0" labelPlacementMethod="XHeight" diagramOrientation="Up" scaleDependency="Area" minScaleDenominator="0" direction="0" height="15" backgroundColor="#ffffff" spacing="5">
          <fontProperties underline="0" description="MS Shell Dlg 2,8,-1,5,50,0,0,0,0,0" style="" strikethrough="0" italic="0" bold="0"/>
          <attribute colorOpacity="1" color="#000000" field="" label=""/>
          <axisSymbol>
            <symbol name="" is_animated="0" clip_to_extent="1" alpha="1" type="line" force_rhr="0" frame_rate="10">
              <data_defined_properties>
                <Option type="Map">
                  <Option name="name" type="QString" value=""/>
                  <Option name="properties"/>
                  <Option name="type" type="QString" value="collection"/>
                </Option>
              </data_defined_properties>
              <layer enabled="1" id="{a615c9ec-38ef-4487-85c4-9745fa6cf044}" pass="0" locked="0" class="SimpleLine">
                <Option type="Map">
                  <Option name="align_dash_pattern" type="QString" value="0"/>
                  <Option name="capstyle" type="QString" value="square"/>
                  <Option name="customdash" type="QString" value="5;2"/>
                  <Option name="customdash_map_unit_scale" type="QString" value="3x:0,0,0,0,0,0"/>
                  <Option name="customdash_unit" type="QString" value="MM"/>
                  <Option name="dash_pattern_offset" type="QString" value="0"/>
                  <Option name="dash_pattern_offset_map_unit_scale" type="QString" value="3x:0,0,0,0,0,0"/>
                  <Option name="dash_pattern_offset_unit" type="QString" value="MM"/>
                  <Option name="draw_inside_polygon" type="QString" value="0"/>
                  <Option name="joinstyle" type="QString" value="bevel"/>
                  <Option name="line_color" type="QString" value="35,35,35,255"/>
                  <Option name="line_style" type="QString" value="solid"/>
                  <Option name="line_width" type="QString" value="0.26"/>
                  <Option name="line_width_unit" type="QString" value="MM"/>
                  <Option name="offset" type="QString" value="0"/>
                  <Option name="offset_map_unit_scale" type="QString" value="3x:0,0,0,0,0,0"/>
                  <Option name="offset_unit" type="QString" value="MM"/>
                  <Option name="ring_filter" type="QString" value="0"/>
                  <Option name="trim_distance_end" type="QString" value="0"/>
                  <Option name="trim_distance_end_map_unit_scale" type="QString" value="3x:0,0,0,0,0,0"/>
                  <Option name="trim_distance_end_unit" type="QString" value="MM"/>
                  <Option name="trim_distance_start" type="QString" value="0"/>
                  <Option name="trim_distance_start_map_unit_scale" type="QString" value="3x:0,0,0,0,0,0"/>
                  <Option name="trim_distance_start_unit" type="QString" value="MM"/>
                  <Option name="tweak_dash_pattern_on_corners" type="QString" value="0"/>
                  <Option name="use_custom_dash" type="QString" value="0"/>
                  <Option name="width_map_unit_scale" type="QString" value="3x:0,0,0,0,0,0"/>
                </Option>
                <data_defined_properties>
                  <Option type="Map">
                    <Option name="name" type="QString" value=""/>
                    <Option name="properties"/>
                    <Option name="type" type="QString" value="collection"/>
                  </Option>
                </data_defined_properties>
              </layer>
            </symbol>
          </axisSymbol>
        </DiagramCategory>
      </SingleCategoryDiagramRenderer>
      <DiagramLayerSettings dist="0" placement="1" showAll="1" linePlacementFlags="18" zIndex="0" priority="0" obstacle="0">
        <properties>
          <Option type="Map">
            <Option name="name" type="QString" value=""/>
            <Option name="properties"/>
            <Option name="type" type="QString" value="collection"/>
          </Option>
        </properties>
      </DiagramLayerSettings>
      <geometryOptions geometryPrecision="0" removeDuplicateNodes="0">
        <activeChecks/>
        <checkConfiguration type="Map">
          <Option name="QgsGeometryGapCheck" type="Map">
            <Option name="allowedGapsBuffer" type="double" value="0"/>
            <Option name="allowedGapsEnabled" type="bool" value="false"/>
            <Option name="allowedGapsLayer" type="QString" value=""/>
          </Option>
        </checkConfiguration>
      </geometryOptions>
      <legend showLabelLegend="0" type="default-vector"/>
      <referencedLayers/>
      <fieldConfiguration>
        <field name="OBJECTID" configurationFlags="None">
          <editWidget type="TextEdit">
            <config>
              <Option/>
            </config>
          </editWidget>
        </field>
        <field name="AS_" configurationFlags="None">
          <editWidget type="TextEdit">
            <config>
              <Option/>
            </config>
          </editWidget>
        </field>
        <field name="source" configurationFlags="None">
          <editWidget type="TextEdit">
            <config>
              <Option/>
            </config>
          </editWidget>
        </field>
        <field name="edite_par" configurationFlags="None">
          <editWidget type="TextEdit">
            <config>
              <Option/>
            </config>
          </editWidget>
        </field>
        <field name="Province" configurationFlags="None">
          <editWidget type="TextEdit">
            <config>
              <Option/>
            </config>
          </editWidget>
        </field>
        <field name="ZS" configurationFlags="None">
          <editWidget type="TextEdit">
            <config>
              <Option/>
            </config>
          </editWidget>
        </field>
        <field name="Annee" configurationFlags="None">
          <editWidget type="TextEdit">
            <config>
              <Option/>
            </config>
          </editWidget>
        </field>
        <field name="Source_geo" configurationFlags="None">
          <editWidget type="TextEdit">
            <config>
              <Option/>
            </config>
          </editWidget>
        </field>
        <field name="Territoire" configurationFlags="None">
          <editWidget type="TextEdit">
            <config>
              <Option/>
            </config>
          </editWidget>
        </field>
        <field name="ANTENNE" configurationFlags="None">
          <editWidget type="TextEdit">
            <config>
              <Option/>
            </config>
          </editWidget>
        </field>
        <field name="Groupement" configurationFlags="None">
          <editWidget type="TextEdit">
            <config>
              <Option/>
            </config>
          </editWidget>
        </field>
        <field name="Code_DSNIS" configurationFlags="None">
          <editWidget type="TextEdit">
            <config>
              <Option/>
            </config>
          </editWidget>
        </field>
        <field name="Code_DHIS2" configurationFlags="None">
          <editWidget type="TextEdit">
            <config>
              <Option/>
            </config>
          </editWidget>
        </field>
        <field name="Sce_Sem" configurationFlags="None">
          <editWidget type="TextEdit">
            <config>
              <Option/>
            </config>
          </editWidget>
        </field>
        <field name="Fiabilite" configurationFlags="None">
          <editWidget type="TextEdit">
            <config>
              <Option/>
            </config>
          </editWidget>
        </field>
        <field name="POP_2018" configurationFlags="None">
          <editWidget type="TextEdit">
            <config>
              <Option/>
            </config>
          </editWidget>
        </field>
        <field name="AS1" configurationFlags="None">
          <editWidget type="TextEdit">
            <config>
              <Option/>
            </config>
          </editWidget>
        </field>
        <field name="Shape_Leng" configurationFlags="None">
          <editWidget type="TextEdit">
            <config>
              <Option/>
            </config>
          </editWidget>
        </field>
        <field name="Shape_Area" configurationFlags="None">
          <editWidget type="TextEdit">
            <config>
              <Option/>
            </config>
          </editWidget>
        </field>
        <field name="PCODE" configurationFlags="None">
          <editWidget type="TextEdit">
            <config>
              <Option/>
            </config>
          </editWidget>
        </field>
        <field name="Densité" configurationFlags="None">
          <editWidget type="TextEdit">
            <config>
              <Option/>
            </config>
          </editWidget>
        </field>
        <field name="prev_ze_d" configurationFlags="None">
          <editWidget type="TextEdit">
            <config>
              <Option/>
            </config>
          </editWidget>
        </field>
        <field name="Ha_refrige" configurationFlags="None">
          <editWidget type="TextEdit">
            <config>
              <Option/>
            </config>
          </editWidget>
        </field>
        <field name="Ha_stockou" configurationFlags="None">
          <editWidget type="TextEdit">
            <config>
              <Option/>
            </config>
          </editWidget>
        </field>
        <field name="Ha_inacces" configurationFlags="None">
          <editWidget type="TextEdit">
            <config>
              <Option/>
            </config>
          </editWidget>
        </field>
        <field name="auxiliary_" configurationFlags="None">
          <editWidget type="TextEdit">
            <config>
              <Option/>
            </config>
          </editWidget>
        </field>
        <field name="auxiliar_1" configurationFlags="None">
          <editWidget type="TextEdit">
            <config>
              <Option/>
            </config>
          </editWidget>
        </field>
      </fieldConfiguration>
      <aliases>
        <alias index="0" name="" field="OBJECTID"/>
        <alias index="1" name="" field="AS_"/>
        <alias index="2" name="" field="source"/>
        <alias index="3" name="" field="edite_par"/>
        <alias index="4" name="" field="Province"/>
        <alias index="5" name="" field="ZS"/>
        <alias index="6" name="" field="Annee"/>
        <alias index="7" name="" field="Source_geo"/>
        <alias index="8" name="" field="Territoire"/>
        <alias index="9" name="" field="ANTENNE"/>
        <alias index="10" name="" field="Groupement"/>
        <alias index="11" name="" field="Code_DSNIS"/>
        <alias index="12" name="" field="Code_DHIS2"/>
        <alias index="13" name="" field="Sce_Sem"/>
        <alias index="14" name="" field="Fiabilite"/>
        <alias index="15" name="" field="POP_2018"/>
        <alias index="16" name="" field="AS1"/>
        <alias index="17" name="" field="Shape_Leng"/>
        <alias index="18" name="" field="Shape_Area"/>
        <alias index="19" name="" field="PCODE"/>
        <alias index="20" name="" field="Densité"/>
        <alias index="21" name="" field="prev_ze_d"/>
        <alias index="22" name="" field="Ha_refrige"/>
        <alias index="23" name="" field="Ha_stockou"/>
        <alias index="24" name="" field="Ha_inacces"/>
        <alias index="25" name="" field="auxiliary_"/>
        <alias index="26" name="" field="auxiliar_1"/>
      </aliases>
      <splitPolicies>
        <policy policy="Duplicate" field="OBJECTID"/>
        <policy policy="Duplicate" field="AS_"/>
        <policy policy="Duplicate" field="source"/>
        <policy policy="Duplicate" field="edite_par"/>
        <policy policy="Duplicate" field="Province"/>
        <policy policy="Duplicate" field="ZS"/>
        <policy policy="Duplicate" field="Annee"/>
        <policy policy="Duplicate" field="Source_geo"/>
        <policy policy="Duplicate" field="Territoire"/>
        <policy policy="Duplicate" field="ANTENNE"/>
        <policy policy="Duplicate" field="Groupement"/>
        <policy policy="Duplicate" field="Code_DSNIS"/>
        <policy policy="Duplicate" field="Code_DHIS2"/>
        <policy policy="Duplicate" field="Sce_Sem"/>
        <policy policy="Duplicate" field="Fiabilite"/>
        <policy policy="Duplicate" field="POP_2018"/>
        <policy policy="Duplicate" field="AS1"/>
        <policy policy="Duplicate" field="Shape_Leng"/>
        <policy policy="Duplicate" field="Shape_Area"/>
        <policy policy="Duplicate" field="PCODE"/>
        <policy policy="Duplicate" field="Densité"/>
        <policy policy="Duplicate" field="prev_ze_d"/>
        <policy policy="Duplicate" field="Ha_refrige"/>
        <policy policy="Duplicate" field="Ha_stockou"/>
        <policy policy="Duplicate" field="Ha_inacces"/>
        <policy policy="Duplicate" field="auxiliary_"/>
        <policy policy="Duplicate" field="auxiliar_1"/>
      </splitPolicies>
      <defaults>
        <default applyOnUpdate="0" expression="" field="OBJECTID"/>
        <default applyOnUpdate="0" expression="" field="AS_"/>
        <default applyOnUpdate="0" expression="" field="source"/>
        <default applyOnUpdate="0" expression="" field="edite_par"/>
        <default applyOnUpdate="0" expression="" field="Province"/>
        <default applyOnUpdate="0" expression="" field="ZS"/>
        <default applyOnUpdate="0" expression="" field="Annee"/>
        <default applyOnUpdate="0" expression="" field="Source_geo"/>
        <default applyOnUpdate="0" expression="" field="Territoire"/>
        <default applyOnUpdate="0" expression="" field="ANTENNE"/>
        <default applyOnUpdate="0" expression="" field="Groupement"/>
        <default applyOnUpdate="0" expression="" field="Code_DSNIS"/>
        <default applyOnUpdate="0" expression="" field="Code_DHIS2"/>
        <default applyOnUpdate="0" expression="" field="Sce_Sem"/>
        <default applyOnUpdate="0" expression="" field="Fiabilite"/>
        <default applyOnUpdate="0" expression="" field="POP_2018"/>
        <default applyOnUpdate="0" expression="" field="AS1"/>
        <default applyOnUpdate="0" expression="" field="Shape_Leng"/>
        <default applyOnUpdate="0" expression="" field="Shape_Area"/>
        <default applyOnUpdate="0" expression="" field="PCODE"/>
        <default applyOnUpdate="0" expression="" field="Densité"/>
        <default applyOnUpdate="0" expression="" field="prev_ze_d"/>
        <default applyOnUpdate="0" expression="" field="Ha_refrige"/>
        <default applyOnUpdate="0" expression="" field="Ha_stockou"/>
        <default applyOnUpdate="0" expression="" field="Ha_inacces"/>
        <default applyOnUpdate="0" expression="" field="auxiliary_"/>
        <default applyOnUpdate="0" expression="" field="auxiliar_1"/>
      </defaults>
      <constraints>
        <constraint unique_strength="0" notnull_strength="0" exp_strength="0" field="OBJECTID" constraints="0"/>
        <constraint unique_strength="0" notnull_strength="0" exp_strength="0" field="AS_" constraints="0"/>
        <constraint unique_strength="0" notnull_strength="0" exp_strength="0" field="source" constraints="0"/>
        <constraint unique_strength="0" notnull_strength="0" exp_strength="0" field="edite_par" constraints="0"/>
        <constraint unique_strength="0" notnull_strength="0" exp_strength="0" field="Province" constraints="0"/>
        <constraint unique_strength="0" notnull_strength="0" exp_strength="0" field="ZS" constraints="0"/>
        <constraint unique_strength="0" notnull_strength="0" exp_strength="0" field="Annee" constraints="0"/>
        <constraint unique_strength="0" notnull_strength="0" exp_strength="0" field="Source_geo" constraints="0"/>
        <constraint unique_strength="0" notnull_strength="0" exp_strength="0" field="Territoire" constraints="0"/>
        <constraint unique_strength="0" notnull_strength="0" exp_strength="0" field="ANTENNE" constraints="0"/>
        <constraint unique_strength="0" notnull_strength="0" exp_strength="0" field="Groupement" constraints="0"/>
        <constraint unique_strength="0" notnull_strength="0" exp_strength="0" field="Code_DSNIS" constraints="0"/>
        <constraint unique_strength="0" notnull_strength="0" exp_strength="0" field="Code_DHIS2" constraints="0"/>
        <constraint unique_strength="0" notnull_strength="0" exp_strength="0" field="Sce_Sem" constraints="0"/>
        <constraint unique_strength="0" notnull_strength="0" exp_strength="0" field="Fiabilite" constraints="0"/>
        <constraint unique_strength="0" notnull_strength="0" exp_strength="0" field="POP_2018" constraints="0"/>
        <constraint unique_strength="0" notnull_strength="0" exp_strength="0" field="AS1" constraints="0"/>
        <constraint unique_strength="0" notnull_strength="0" exp_strength="0" field="Shape_Leng" constraints="0"/>
        <constraint unique_strength="0" notnull_strength="0" exp_strength="0" field="Shape_Area" constraints="0"/>
        <constraint unique_strength="0" notnull_strength="0" exp_strength="0" field="PCODE" constraints="0"/>
        <constraint unique_strength="0" notnull_strength="0" exp_strength="0" field="Densité" constraints="0"/>
        <constraint unique_strength="0" notnull_strength="0" exp_strength="0" field="prev_ze_d" constraints="0"/>
        <constraint unique_strength="0" notnull_strength="0" exp_strength="0" field="Ha_refrige" constraints="0"/>
        <constraint unique_strength="0" notnull_strength="0" exp_strength="0" field="Ha_stockou" constraints="0"/>
        <constraint unique_strength="0" notnull_strength="0" exp_strength="0" field="Ha_inacces" constraints="0"/>
        <constraint unique_strength="0" notnull_strength="0" exp_strength="0" field="auxiliary_" constraints="0"/>
        <constraint unique_strength="0" notnull_strength="0" exp_strength="0" field="auxiliar_1" constraints="0"/>
      </constraints>
      <constraintExpressions>
        <constraint desc="" field="OBJECTID" exp=""/>
        <constraint desc="" field="AS_" exp=""/>
        <constraint desc="" field="source" exp=""/>
        <constraint desc="" field="edite_par" exp=""/>
        <constraint desc="" field="Province" exp=""/>
        <constraint desc="" field="ZS" exp=""/>
        <constraint desc="" field="Annee" exp=""/>
        <constraint desc="" field="Source_geo" exp=""/>
        <constraint desc="" field="Territoire" exp=""/>
        <constraint desc="" field="ANTENNE" exp=""/>
        <constraint desc="" field="Groupement" exp=""/>
        <constraint desc="" field="Code_DSNIS" exp=""/>
        <constraint desc="" field="Code_DHIS2" exp=""/>
        <constraint desc="" field="Sce_Sem" exp=""/>
        <constraint desc="" field="Fiabilite" exp=""/>
        <constraint desc="" field="POP_2018" exp=""/>
        <constraint desc="" field="AS1" exp=""/>
        <constraint desc="" field="Shape_Leng" exp=""/>
        <constraint desc="" field="Shape_Area" exp=""/>
        <constraint desc="" field="PCODE" exp=""/>
        <constraint desc="" field="Densité" exp=""/>
        <constraint desc="" field="prev_ze_d" exp=""/>
        <constraint desc="" field="Ha_refrige" exp=""/>
        <constraint desc="" field="Ha_stockou" exp=""/>
        <constraint desc="" field="Ha_inacces" exp=""/>
        <constraint desc="" field="auxiliary_" exp=""/>
        <constraint desc="" field="auxiliar_1" exp=""/>
      </constraintExpressions>
      <expressionfields/>
      <attributeactions>
        <defaultAction key="Canvas" value="{00000000-0000-0000-0000-000000000000}"/>
      </attributeactions>
      <attributetableconfig sortExpression="&quot;Ha_stockou&quot;" actionWidgetStyle="dropDown" sortOrder="0">
        <columns>
          <column name="OBJECTID" hidden="0" type="field" width="-1"/>
          <column name="AS_" hidden="0" type="field" width="-1"/>
          <column name="source" hidden="0" type="field" width="-1"/>
          <column name="edite_par" hidden="0" type="field" width="-1"/>
          <column name="Province" hidden="0" type="field" width="-1"/>
          <column name="ZS" hidden="0" type="field" width="-1"/>
          <column name="Annee" hidden="0" type="field" width="-1"/>
          <column name="Source_geo" hidden="0" type="field" width="-1"/>
          <column name="Territoire" hidden="0" type="field" width="-1"/>
          <column name="ANTENNE" hidden="0" type="field" width="-1"/>
          <column name="Groupement" hidden="0" type="field" width="-1"/>
          <column name="Code_DSNIS" hidden="0" type="field" width="-1"/>
          <column name="Code_DHIS2" hidden="0" type="field" width="-1"/>
          <column name="Sce_Sem" hidden="0" type="field" width="-1"/>
          <column name="Fiabilite" hidden="0" type="field" width="-1"/>
          <column name="POP_2018" hidden="0" type="field" width="-1"/>
          <column name="AS1" hidden="0" type="field" width="-1"/>
          <column name="Shape_Leng" hidden="0" type="field" width="-1"/>
          <column name="Shape_Area" hidden="0" type="field" width="-1"/>
          <column name="PCODE" hidden="0" type="field" width="-1"/>
          <column name="Densité" hidden="0" type="field" width="-1"/>
          <column name="prev_ze_d" hidden="0" type="field" width="-1"/>
          <column name="Ha_refrige" hidden="0" type="field" width="-1"/>
          <column name="Ha_stockou" hidden="0" type="field" width="-1"/>
          <column name="Ha_inacces" hidden="0" type="field" width="-1"/>
          <column name="auxiliary_" hidden="0" type="field" width="-1"/>
          <column name="auxiliar_1" hidden="0" type="field" width="-1"/>
          <column hidden="1" type="actions" width="-1"/>
        </columns>
      </attributetableconfig>
      <conditionalstyles>
        <rowstyles/>
        <fieldstyles/>
      </conditionalstyles>
      <storedexpressions/>
      <editform tolerant="1"></editform>
      <editforminit/>
      <editforminitcodesource>0</editforminitcodesource>
      <editforminitfilepath></editforminitfilepath>
      <editforminitcode><![CDATA[# -*- coding: utf-8 -*-
"""
QGIS forms can have a Python function that is called when the form is
opened.

Use this function to add extra logic to your forms.

Enter the name of the function in the "Python Init function"
field.
An example follows:
"""
from qgis.PyQt.QtWidgets import QWidget

def my_form_open(dialog, layer, feature):
    geom = feature.geometry()
    control = dialog.findChild(QWidget, "MyLineEdit")
]]></editforminitcode>
      <featformsuppress>0</featformsuppress>
      <editorlayout>generatedlayout</editorlayout>
      <editable>
        <field name="ANTENNE" editable="1"/>
        <field name="AS1" editable="1"/>
        <field name="AS_" editable="1"/>
        <field name="Annee" editable="1"/>
        <field name="Code_DHIS2" editable="1"/>
        <field name="Code_DSNIS" editable="1"/>
        <field name="Densité" editable="1"/>
        <field name="Fiabilite" editable="1"/>
        <field name="Groupement" editable="1"/>
        <field name="Ha_inacces" editable="1"/>
        <field name="Ha_refrige" editable="1"/>
        <field name="Ha_stockou" editable="1"/>
        <field name="OBJECTID" editable="1"/>
        <field name="PCODE" editable="1"/>
        <field name="POP_2018" editable="1"/>
        <field name="Province" editable="1"/>
        <field name="Sce_Sem" editable="1"/>
        <field name="Shape_Area" editable="1"/>
        <field name="Shape_Leng" editable="1"/>
        <field name="Source_geo" editable="1"/>
        <field name="Territoire" editable="1"/>
        <field name="ZS" editable="1"/>
        <field name="auxiliar_1" editable="1"/>
        <field name="auxiliary_" editable="1"/>
        <field name="edite_par" editable="1"/>
        <field name="prev_ze_d" editable="1"/>
        <field name="source" editable="1"/>
      </editable>
      <labelOnTop>
        <field labelOnTop="0" name="ANTENNE"/>
        <field labelOnTop="0" name="AS1"/>
        <field labelOnTop="0" name="AS_"/>
        <field labelOnTop="0" name="Annee"/>
        <field labelOnTop="0" name="Code_DHIS2"/>
        <field labelOnTop="0" name="Code_DSNIS"/>
        <field labelOnTop="0" name="Densité"/>
        <field labelOnTop="0" name="Fiabilite"/>
        <field labelOnTop="0" name="Groupement"/>
        <field labelOnTop="0" name="Ha_inacces"/>
        <field labelOnTop="0" name="Ha_refrige"/>
        <field labelOnTop="0" name="Ha_stockou"/>
        <field labelOnTop="0" name="OBJECTID"/>
        <field labelOnTop="0" name="PCODE"/>
        <field labelOnTop="0" name="POP_2018"/>
        <field labelOnTop="0" name="Province"/>
        <field labelOnTop="0" name="Sce_Sem"/>
        <field labelOnTop="0" name="Shape_Area"/>
        <field labelOnTop="0" name="Shape_Leng"/>
        <field labelOnTop="0" name="Source_geo"/>
        <field labelOnTop="0" name="Territoire"/>
        <field labelOnTop="0" name="ZS"/>
        <field labelOnTop="0" name="auxiliar_1"/>
        <field labelOnTop="0" name="auxiliary_"/>
        <field labelOnTop="0" name="edite_par"/>
        <field labelOnTop="0" name="prev_ze_d"/>
        <field labelOnTop="0" name="source"/>
      </labelOnTop>
      <reuseLastValue>
        <field name="ANTENNE" reuseLastValue="0"/>
        <field name="AS1" reuseLastValue="0"/>
        <field name="AS_" reuseLastValue="0"/>
        <field name="Annee" reuseLastValue="0"/>
        <field name="Code_DHIS2" reuseLastValue="0"/>
        <field name="Code_DSNIS" reuseLastValue="0"/>
        <field name="Densité" reuseLastValue="0"/>
        <field name="Fiabilite" reuseLastValue="0"/>
        <field name="Groupement" reuseLastValue="0"/>
        <field name="Ha_inacces" reuseLastValue="0"/>
        <field name="Ha_refrige" reuseLastValue="0"/>
        <field name="Ha_stockou" reuseLastValue="0"/>
        <field name="OBJECTID" reuseLastValue="0"/>
        <field name="PCODE" reuseLastValue="0"/>
        <field name="POP_2018" reuseLastValue="0"/>
        <field name="Province" reuseLastValue="0"/>
        <field name="Sce_Sem" reuseLastValue="0"/>
        <field name="Shape_Area" reuseLastValue="0"/>
        <field name="Shape_Leng" reuseLastValue="0"/>
        <field name="Source_geo" reuseLastValue="0"/>
        <field name="Territoire" reuseLastValue="0"/>
        <field name="ZS" reuseLastValue="0"/>
        <field name="auxiliar_1" reuseLastValue="0"/>
        <field name="auxiliary_" reuseLastValue="0"/>
        <field name="edite_par" reuseLastValue="0"/>
        <field name="prev_ze_d" reuseLastValue="0"/>
        <field name="source" reuseLastValue="0"/>
      </reuseLastValue>
      <dataDefinedFieldProperties/>
      <widgets/>
      <previewExpression>"AS_"</previewExpression>
      <mapTip></mapTip>
    </maplayer>
    <maplayer simplifyDrawingHints="1" refreshOnNotifyMessage="" legendPlaceholderImage="" simplifyAlgorithm="0" autoRefreshTime="0" maxScale="0" type="vector" simplifyMaxScale="1" readOnly="0" labelsEnabled="0" refreshOnNotifyEnabled="0" symbologyReferenceScale="-1" autoRefreshEnabled="0" geometry="Polygon" hasScaleBasedVisibilityFlag="0" simplifyLocal="1" wkbType="MultiPolygon" minScale="100000000" simplifyDrawingTol="1" styleCategories="AllStyleCategories">
      <extent>
        <xmin>18.77801943215087732</xmin>
        <ymin>-5.0941149394677705</ymin>
        <xmax>18.84061414575844395</xmax>
        <ymax>-4.99445461306446337</ymax>
      </extent>
      <wgs84extent>
        <xmin>18.77801943215087732</xmin>
        <ymin>-5.0941149394677705</ymin>
        <xmax>18.84061414575844395</xmax>
        <ymax>-4.99445461306446337</ymax>
      </wgs84extent>
      <id>CHWs_hotspot_bcb26846_3c2f_4fc7_a6c4_2c69a6eee548</id>
      <datasource>../OneDrive/PhD insights/Zero_dose paper to be published/Zero-dose Manuscript/CHWs_hotspot.shp</datasource>
      <keywordList>
        <value></value>
      </keywordList>
      <layername>CHWs_hotspot</layername>
      <srs>
        <spatialrefsys nativeFormat="Wkt">
          <wkt>GEOGCRS["WGS 84",ENSEMBLE["World Geodetic System 1984 ensemble",MEMBER["World Geodetic System 1984 (Transit)"],MEMBER["World Geodetic System 1984 (G730)"],MEMBER["World Geodetic System 1984 (G873)"],MEMBER["World Geodetic System 1984 (G1150)"],MEMBER["World Geodetic System 1984 (G1674)"],MEMBER["World Geodetic System 1984 (G1762)"],MEMBER["World Geodetic System 1984 (G2139)"],ELLIPSOID["WGS 84",6378137,298.257223563,LENGTHUNIT["metre",1]],ENSEMBLEACCURACY[2.0]],PRIMEM["Greenwich",0,ANGLEUNIT["degree",0.0174532925199433]],CS[ellipsoidal,2],AXIS["geodetic latitude (Lat)",north,ORDER[1],ANGLEUNIT["degree",0.0174532925199433]],AXIS["geodetic longitude (Lon)",east,ORDER[2],ANGLEUNIT["degree",0.0174532925199433]],USAGE[SCOPE["Horizontal component of 3D system."],AREA["World."],BBOX[-90,-180,90,180]],ID["EPSG",4326]]</wkt>
          <proj4>+proj=longlat +datum=WGS84 +no_defs</proj4>
          <srsid>3452</srsid>
          <srid>4326</srid>
          <authid>EPSG:4326</authid>
          <description>WGS 84</description>
          <projectionacronym>longlat</projectionacronym>
          <ellipsoidacronym>EPSG:7030</ellipsoidacronym>
          <geographicflag>true</geographicflag>
        </spatialrefsys>
      </srs>
      <resourceMetadata>
        <identifier></identifier>
        <parentidentifier></parentidentifier>
        <language></language>
        <type>dataset</type>
        <title></title>
        <abstract></abstract>
        <contact>
          <name></name>
          <organization></organization>
          <position></position>
          <voice></voice>
          <fax></fax>
          <email></email>
          <role></role>
        </contact>
        <links/>
        <dates/>
        <fees></fees>
        <encoding></encoding>
        <crs>
          <spatialrefsys nativeFormat="Wkt">
            <wkt>GEOGCRS["WGS 84",ENSEMBLE["World Geodetic System 1984 ensemble",MEMBER["World Geodetic System 1984 (Transit)"],MEMBER["World Geodetic System 1984 (G730)"],MEMBER["World Geodetic System 1984 (G873)"],MEMBER["World Geodetic System 1984 (G1150)"],MEMBER["World Geodetic System 1984 (G1674)"],MEMBER["World Geodetic System 1984 (G1762)"],MEMBER["World Geodetic System 1984 (G2139)"],ELLIPSOID["WGS 84",6378137,298.257223563,LENGTHUNIT["metre",1]],ENSEMBLEACCURACY[2.0]],PRIMEM["Greenwich",0,ANGLEUNIT["degree",0.0174532925199433]],CS[ellipsoidal,2],AXIS["geodetic latitude (Lat)",north,ORDER[1],ANGLEUNIT["degree",0.0174532925199433]],AXIS["geodetic longitude (Lon)",east,ORDER[2],ANGLEUNIT["degree",0.0174532925199433]],USAGE[SCOPE["Horizontal component of 3D system."],AREA["World."],BBOX[-90,-180,90,180]],ID["EPSG",4326]]</wkt>
            <proj4>+proj=longlat +datum=WGS84 +no_defs</proj4>
            <srsid>3452</srsid>
            <srid>4326</srid>
            <authid>EPSG:4326</authid>
            <description>WGS 84</description>
            <projectionacronym>longlat</projectionacronym>
            <ellipsoidacronym>EPSG:7030</ellipsoidacronym>
            <geographicflag>true</geographicflag>
          </spatialrefsys>
        </crs>
        <extent>
          <spatial dimensions="2" crs="EPSG:4326" maxx="0" miny="0" minz="0" maxy="0" minx="0" maxz="0"/>
          <temporal>
            <period>
              <start></start>
              <end></end>
            </period>
          </temporal>
        </extent>
      </resourceMetadata>
      <provider encoding="UTF-8">ogr</provider>
      <vectorjoins/>
      <layerDependencies/>
      <dataDependencies/>
      <expressionfields/>
      <map-layer-style-manager current="default">
        <map-layer-style name="default"/>
      </map-layer-style-manager>
      <auxiliaryLayer/>
      <metadataUrls/>
      <flags>
        <Identifiable>1</Identifiable>
        <Removable>1</Removable>
        <Searchable>1</Searchable>
        <Private>0</Private>
      </flags>
      <temporal durationUnit="min" startExpression="" accumulate="0" enabled="0" startField="" endExpression="" mode="0" durationField="" fixedDuration="0" limitMode="0" endField="">
        <fixedRange>
          <start></start>
          <end></end>
        </fixedRange>
      </temporal>
      <elevation zscale="1" extrusionEnabled="0" respectLayerSymbol="1" type="IndividualFeatures" zoffset="0" extrusion="0" binding="Centroid" showMarkerSymbolInSurfacePlots="0" symbology="Line" clamping="Terrain">
        <data-defined-properties>
          <Option type="Map">
            <Option name="name" type="QString" value=""/>
            <Option name="properties"/>
            <Option name="type" type="QString" value="collection"/>
          </Option>
        </data-defined-properties>
        <profileLineSymbol>
          <symbol name="" is_animated="0" clip_to_extent="1" alpha="1" type="line" force_rhr="0" frame_rate="10">
            <data_defined_properties>
              <Option type="Map">
                <Option name="name" type="QString" value=""/>
                <Option name="properties"/>
                <Option name="type" type="QString" value="collection"/>
              </Option>
            </data_defined_properties>
            <layer enabled="1" id="{35f8137c-cdab-46b0-a87e-3ae20e0957fc}" pass="0" locked="0" class="SimpleLine">
              <Option type="Map">
                <Option name="align_dash_pattern" type="QString" value="0"/>
                <Option name="capstyle" type="QString" value="square"/>
                <Option name="customdash" type="QString" value="5;2"/>
                <Option name="customdash_map_unit_scale" type="QString" value="3x:0,0,0,0,0,0"/>
                <Option name="customdash_unit" type="QString" value="MM"/>
                <Option name="dash_pattern_offset" type="QString" value="0"/>
                <Option name="dash_pattern_offset_map_unit_scale" type="QString" value="3x:0,0,0,0,0,0"/>
                <Option name="dash_pattern_offset_unit" type="QString" value="MM"/>
                <Option name="draw_inside_polygon" type="QString" value="0"/>
                <Option name="joinstyle" type="QString" value="bevel"/>
                <Option name="line_color" type="QString" value="190,207,80,255"/>
                <Option name="line_style" type="QString" value="solid"/>
                <Option name="line_width" type="QString" value="0.6"/>
                <Option name="line_width_unit" type="QString" value="MM"/>
                <Option name="offset" type="QString" value="0"/>
                <Option name="offset_map_unit_scale" type="QString" value="3x:0,0,0,0,0,0"/>
                <Option name="offset_unit" type="QString" value="MM"/>
                <Option name="ring_filter" type="QString" value="0"/>
                <Option name="trim_distance_end" type="QString" value="0"/>
                <Option name="trim_distance_end_map_unit_scale" type="QString" value="3x:0,0,0,0,0,0"/>
                <Option name="trim_distance_end_unit" type="QString" value="MM"/>
                <Option name="trim_distance_start" type="QString" value="0"/>
                <Option name="trim_distance_start_map_unit_scale" type="QString" value="3x:0,0,0,0,0,0"/>
                <Option name="trim_distance_start_unit" type="QString" value="MM"/>
                <Option name="tweak_dash_pattern_on_corners" type="QString" value="0"/>
                <Option name="use_custom_dash" type="QString" value="0"/>
                <Option name="width_map_unit_scale" type="QString" value="3x:0,0,0,0,0,0"/>
              </Option>
              <data_defined_properties>
                <Option type="Map">
                  <Option name="name" type="QString" value=""/>
                  <Option name="properties"/>
                  <Option name="type" type="QString" value="collection"/>
                </Option>
              </data_defined_properties>
            </layer>
          </symbol>
        </profileLineSymbol>
        <profileFillSymbol>
          <symbol name="" is_animated="0" clip_to_extent="1" alpha="1" type="fill" force_rhr="0" frame_rate="10">
            <data_defined_properties>
              <Option type="Map">
                <Option name="name" type="QString" value=""/>
                <Option name="properties"/>
                <Option name="type" type="QString" value="collection"/>
              </Option>
            </data_defined_properties>
            <layer enabled="1" id="{89cd6bfb-784d-44f1-b9d8-625c8178ca84}" pass="0" locked="0" class="SimpleFill">
              <Option type="Map">
                <Option name="border_width_map_unit_scale" type="QString" value="3x:0,0,0,0,0,0"/>
                <Option name="color" type="QString" value="190,207,80,255"/>
                <Option name="joinstyle" type="QString" value="bevel"/>
                <Option name="offset" type="QString" value="0,0"/>
                <Option name="offset_map_unit_scale" type="QString" value="3x:0,0,0,0,0,0"/>
                <Option name="offset_unit" type="QString" value="MM"/>
                <Option name="outline_color" type="QString" value="136,148,57,255"/>
                <Option name="outline_style" type="QString" value="solid"/>
                <Option name="outline_width" type="QString" value="0.2"/>
                <Option name="outline_width_unit" type="QString" value="MM"/>
                <Option name="style" type="QString" value="solid"/>
              </Option>
              <data_defined_properties>
                <Option type="Map">
                  <Option name="name" type="QString" value=""/>
                  <Option name="properties"/>
                  <Option name="type" type="QString" value="collection"/>
                </Option>
              </data_defined_properties>
            </layer>
          </symbol>
        </profileFillSymbol>
        <profileMarkerSymbol>
          <symbol name="" is_animated="0" clip_to_extent="1" alpha="1" type="marker" force_rhr="0" frame_rate="10">
            <data_defined_properties>
              <Option type="Map">
                <Option name="name" type="QString" value=""/>
                <Option name="properties"/>
                <Option name="type" type="QString" value="collection"/>
              </Option>
            </data_defined_properties>
            <layer enabled="1" id="{4b3ce71f-ab7c-453e-a2fc-4e87b4b73353}" pass="0" locked="0" class="SimpleMarker">
              <Option type="Map">
                <Option name="angle" type="QString" value="0"/>
                <Option name="cap_style" type="QString" value="square"/>
                <Option name="color" type="QString" value="190,207,80,255"/>
                <Option name="horizontal_anchor_point" type="QString" value="1"/>
                <Option name="joinstyle" type="QString" value="bevel"/>
                <Option name="name" type="QString" value="diamond"/>
                <Option name="offset" type="QString" value="0,0"/>
                <Option name="offset_map_unit_scale" type="QString" value="3x:0,0,0,0,0,0"/>
                <Option name="offset_unit" type="QString" value="MM"/>
                <Option name="outline_color" type="QString" value="136,148,57,255"/>
                <Option name="outline_style" type="QString" value="solid"/>
                <Option name="outline_width" type="QString" value="0.2"/>
                <Option name="outline_width_map_unit_scale" type="QString" value="3x:0,0,0,0,0,0"/>
                <Option name="outline_width_unit" type="QString" value="MM"/>
                <Option name="scale_method" type="QString" value="diameter"/>
                <Option name="size" type="QString" value="3"/>
                <Option name="size_map_unit_scale" type="QString" value="3x:0,0,0,0,0,0"/>
                <Option name="size_unit" type="QString" value="MM"/>
                <Option name="vertical_anchor_point" type="QString" value="1"/>
              </Option>
              <data_defined_properties>
                <Option type="Map">
                  <Option name="name" type="QString" value=""/>
                  <Option name="properties"/>
                  <Option name="type" type="QString" value="collection"/>
                </Option>
              </data_defined_properties>
            </layer>
          </symbol>
        </profileMarkerSymbol>
      </elevation>
      <renderer-v2 symbollevels="0" referencescale="-1" forceraster="0" enableorderby="0" type="singleSymbol">
        <symbols>
          <symbol name="0" is_animated="0" clip_to_extent="1" alpha="1" type="fill" force_rhr="0" frame_rate="10">
            <data_defined_properties>
              <Option type="Map">
                <Option name="name" type="QString" value=""/>
                <Option name="properties"/>
                <Option name="type" type="QString" value="collection"/>
              </Option>
            </data_defined_properties>
            <layer enabled="1" id="{4ed8e1c1-8154-4605-89c0-478f891cfa95}" pass="0" locked="0" class="SimpleFill">
              <Option type="Map">
                <Option name="border_width_map_unit_scale" type="QString" value="3x:0,0,0,0,0,0"/>
                <Option name="color" type="QString" value="6,251,251,255"/>
                <Option name="joinstyle" type="QString" value="bevel"/>
                <Option name="offset" type="QString" value="0,0"/>
                <Option name="offset_map_unit_scale" type="QString" value="3x:0,0,0,0,0,0"/>
                <Option name="offset_unit" type="QString" value="MM"/>
                <Option name="outline_color" type="QString" value="31,120,180,255"/>
                <Option name="outline_style" type="QString" value="solid"/>
                <Option name="outline_width" type="QString" value="0.26"/>
                <Option name="outline_width_unit" type="QString" value="MM"/>
                <Option name="style" type="QString" value="dense5"/>
              </Option>
              <data_defined_properties>
                <Option type="Map">
                  <Option name="name" type="QString" value=""/>
                  <Option name="properties"/>
                  <Option name="type" type="QString" value="collection"/>
                </Option>
              </data_defined_properties>
            </layer>
          </symbol>
        </symbols>
        <rotation/>
        <sizescale/>
      </renderer-v2>
      <customproperties>
        <Option type="Map">
          <Option name="embeddedWidgets/count" type="int" value="0"/>
          <Option name="variableNames" type="invalid"/>
          <Option name="variableValues" type="invalid"/>
        </Option>
      </customproperties>
      <blendMode>0</blendMode>
      <featureBlendMode>0</featureBlendMode>
      <layerOpacity>1</layerOpacity>
      <SingleCategoryDiagramRenderer attributeLegend="1" diagramType="Histogram">
        <DiagramCategory spacingUnit="MM" spacingUnitScale="3x:0,0,0,0,0,0" minimumSize="0" penColor="#000000" rotationOffset="270" sizeType="MM" maxScaleDenominator="1e+08" showAxis="1" enabled="0" lineSizeScale="3x:0,0,0,0,0,0" width="15" lineSizeType="MM" barWidth="5" backgroundAlpha="255" opacity="1" penAlpha="255" penWidth="0" scaleBasedVisibility="0" sizeScale="3x:0,0,0,0,0,0" labelPlacementMethod="XHeight" diagramOrientation="Up" scaleDependency="Area" minScaleDenominator="0" direction="0" height="15" backgroundColor="#ffffff" spacing="5">
          <fontProperties underline="0" description="MS Shell Dlg 2,8,-1,5,50,0,0,0,0,0" style="" strikethrough="0" italic="0" bold="0"/>
          <attribute colorOpacity="1" color="#000000" field="" label=""/>
          <axisSymbol>
            <symbol name="" is_animated="0" clip_to_extent="1" alpha="1" type="line" force_rhr="0" frame_rate="10">
              <data_defined_properties>
                <Option type="Map">
                  <Option name="name" type="QString" value=""/>
                  <Option name="properties"/>
                  <Option name="type" type="QString" value="collection"/>
                </Option>
              </data_defined_properties>
              <layer enabled="1" id="{d7023346-54fc-46fc-a028-28ff0bcc3cf3}" pass="0" locked="0" class="SimpleLine">
                <Option type="Map">
                  <Option name="align_dash_pattern" type="QString" value="0"/>
                  <Option name="capstyle" type="QString" value="square"/>
                  <Option name="customdash" type="QString" value="5;2"/>
                  <Option name="customdash_map_unit_scale" type="QString" value="3x:0,0,0,0,0,0"/>
                  <Option name="customdash_unit" type="QString" value="MM"/>
                  <Option name="dash_pattern_offset" type="QString" value="0"/>
                  <Option name="dash_pattern_offset_map_unit_scale" type="QString" value="3x:0,0,0,0,0,0"/>
                  <Option name="dash_pattern_offset_unit" type="QString" value="MM"/>
                  <Option name="draw_inside_polygon" type="QString" value="0"/>
                  <Option name="joinstyle" type="QString" value="bevel"/>
                  <Option name="line_color" type="QString" value="35,35,35,255"/>
                  <Option name="line_style" type="QString" value="solid"/>
                  <Option name="line_width" type="QString" value="0.26"/>
                  <Option name="line_width_unit" type="QString" value="MM"/>
                  <Option name="offset" type="QString" value="0"/>
                  <Option name="offset_map_unit_scale" type="QString" value="3x:0,0,0,0,0,0"/>
                  <Option name="offset_unit" type="QString" value="MM"/>
                  <Option name="ring_filter" type="QString" value="0"/>
                  <Option name="trim_distance_end" type="QString" value="0"/>
                  <Option name="trim_distance_end_map_unit_scale" type="QString" value="3x:0,0,0,0,0,0"/>
                  <Option name="trim_distance_end_unit" type="QString" value="MM"/>
                  <Option name="trim_distance_start" type="QString" value="0"/>
                  <Option name="trim_distance_start_map_unit_scale" type="QString" value="3x:0,0,0,0,0,0"/>
                  <Option name="trim_distance_start_unit" type="QString" value="MM"/>
                  <Option name="tweak_dash_pattern_on_corners" type="QString" value="0"/>
                  <Option name="use_custom_dash" type="QString" value="0"/>
                  <Option name="width_map_unit_scale" type="QString" value="3x:0,0,0,0,0,0"/>
                </Option>
                <data_defined_properties>
                  <Option type="Map">
                    <Option name="name" type="QString" value=""/>
                    <Option name="properties"/>
                    <Option name="type" type="QString" value="collection"/>
                  </Option>
                </data_defined_properties>
              </layer>
            </symbol>
          </axisSymbol>
        </DiagramCategory>
      </SingleCategoryDiagramRenderer>
      <DiagramLayerSettings dist="0" placement="1" showAll="1" linePlacementFlags="18" zIndex="0" priority="0" obstacle="0">
        <properties>
          <Option type="Map">
            <Option name="name" type="QString" value=""/>
            <Option name="properties"/>
            <Option name="type" type="QString" value="collection"/>
          </Option>
        </properties>
      </DiagramLayerSettings>
      <geometryOptions geometryPrecision="0" removeDuplicateNodes="0">
        <activeChecks/>
        <checkConfiguration type="Map">
          <Option name="QgsGeometryGapCheck" type="Map">
            <Option name="allowedGapsBuffer" type="double" value="0"/>
            <Option name="allowedGapsEnabled" type="bool" value="false"/>
            <Option name="allowedGapsLayer" type="QString" value=""/>
          </Option>
        </checkConfiguration>
      </geometryOptions>
      <legend showLabelLegend="0" type="default-vector"/>
      <referencedLayers/>
      <fieldConfiguration>
        <field name="CLUSTER" configurationFlags="None">
          <editWidget type="TextEdit">
            <config>
              <Option/>
            </config>
          </editWidget>
        </field>
        <field name="LOC_ID" configurationFlags="None">
          <editWidget type="TextEdit">
            <config>
              <Option/>
            </config>
          </editWidget>
        </field>
        <field name="LATITUDE" configurationFlags="None">
          <editWidget type="TextEdit">
            <config>
              <Option/>
            </config>
          </editWidget>
        </field>
        <field name="LONGITUDE" configurationFlags="None">
          <editWidget type="TextEdit">
            <config>
              <Option/>
            </config>
          </editWidget>
        </field>
        <field name="RADIUS" configurationFlags="None">
          <editWidget type="TextEdit">
            <config>
              <Option/>
            </config>
          </editWidget>
        </field>
        <field name="START_DATE" configurationFlags="None">
          <editWidget type="TextEdit">
            <config>
              <Option/>
            </config>
          </editWidget>
        </field>
        <field name="END_DATE" configurationFlags="None">
          <editWidget type="TextEdit">
            <config>
              <Option/>
            </config>
          </editWidget>
        </field>
        <field name="NUMBER_LOC" configurationFlags="None">
          <editWidget type="TextEdit">
            <config>
              <Option/>
            </config>
          </editWidget>
        </field>
        <field name="LLR" configurationFlags="None">
          <editWidget type="TextEdit">
            <config>
              <Option/>
            </config>
          </editWidget>
        </field>
        <field name="P_VALUE" configurationFlags="None">
          <editWidget type="TextEdit">
            <config>
              <Option/>
            </config>
          </editWidget>
        </field>
        <field name="OBSERVED" configurationFlags="None">
          <editWidget type="TextEdit">
            <config>
              <Option/>
            </config>
          </editWidget>
        </field>
        <field name="EXPECTED" configurationFlags="None">
          <editWidget type="TextEdit">
            <config>
              <Option/>
            </config>
          </editWidget>
        </field>
        <field name="ODE" configurationFlags="None">
          <editWidget type="TextEdit">
            <config>
              <Option/>
            </config>
          </editWidget>
        </field>
        <field name="REL_RISK" configurationFlags="None">
          <editWidget type="TextEdit">
            <config>
              <Option/>
            </config>
          </editWidget>
        </field>
        <field name="POPULATION" configurationFlags="None">
          <editWidget type="TextEdit">
            <config>
              <Option/>
            </config>
          </editWidget>
        </field>
        <field name="GINI_CLUST" configurationFlags="None">
          <editWidget type="TextEdit">
            <config>
              <Option/>
            </config>
          </editWidget>
        </field>
      </fieldConfiguration>
      <aliases>
        <alias index="0" name="" field="CLUSTER"/>
        <alias index="1" name="" field="LOC_ID"/>
        <alias index="2" name="" field="LATITUDE"/>
        <alias index="3" name="" field="LONGITUDE"/>
        <alias index="4" name="" field="RADIUS"/>
        <alias index="5" name="" field="START_DATE"/>
        <alias index="6" name="" field="END_DATE"/>
        <alias index="7" name="" field="NUMBER_LOC"/>
        <alias index="8" name="" field="LLR"/>
        <alias index="9" name="" field="P_VALUE"/>
        <alias index="10" name="" field="OBSERVED"/>
        <alias index="11" name="" field="EXPECTED"/>
        <alias index="12" name="" field="ODE"/>
        <alias index="13" name="" field="REL_RISK"/>
        <alias index="14" name="" field="POPULATION"/>
        <alias index="15" name="" field="GINI_CLUST"/>
      </aliases>
      <splitPolicies>
        <policy policy="Duplicate" field="CLUSTER"/>
        <policy policy="Duplicate" field="LOC_ID"/>
        <policy policy="Duplicate" field="LATITUDE"/>
        <policy policy="Duplicate" field="LONGITUDE"/>
        <policy policy="Duplicate" field="RADIUS"/>
        <policy policy="Duplicate" field="START_DATE"/>
        <policy policy="Duplicate" field="END_DATE"/>
        <policy policy="Duplicate" field="NUMBER_LOC"/>
        <policy policy="Duplicate" field="LLR"/>
        <policy policy="Duplicate" field="P_VALUE"/>
        <policy policy="Duplicate" field="OBSERVED"/>
        <policy policy="Duplicate" field="EXPECTED"/>
        <policy policy="Duplicate" field="ODE"/>
        <policy policy="Duplicate" field="REL_RISK"/>
        <policy policy="Duplicate" field="POPULATION"/>
        <policy policy="Duplicate" field="GINI_CLUST"/>
      </splitPolicies>
      <defaults>
        <default applyOnUpdate="0" expression="" field="CLUSTER"/>
        <default applyOnUpdate="0" expression="" field="LOC_ID"/>
        <default applyOnUpdate="0" expression="" field="LATITUDE"/>
        <default applyOnUpdate="0" expression="" field="LONGITUDE"/>
        <default applyOnUpdate="0" expression="" field="RADIUS"/>
        <default applyOnUpdate="0" expression="" field="START_DATE"/>
        <default applyOnUpdate="0" expression="" field="END_DATE"/>
        <default applyOnUpdate="0" expression="" field="NUMBER_LOC"/>
        <default applyOnUpdate="0" expression="" field="LLR"/>
        <default applyOnUpdate="0" expression="" field="P_VALUE"/>
        <default applyOnUpdate="0" expression="" field="OBSERVED"/>
        <default applyOnUpdate="0" expression="" field="EXPECTED"/>
        <default applyOnUpdate="0" expression="" field="ODE"/>
        <default applyOnUpdate="0" expression="" field="REL_RISK"/>
        <default applyOnUpdate="0" expression="" field="POPULATION"/>
        <default applyOnUpdate="0" expression="" field="GINI_CLUST"/>
      </defaults>
      <constraints>
        <constraint unique_strength="0" notnull_strength="0" exp_strength="0" field="CLUSTER" constraints="0"/>
        <constraint unique_strength="0" notnull_strength="0" exp_strength="0" field="LOC_ID" constraints="0"/>
        <constraint unique_strength="0" notnull_strength="0" exp_strength="0" field="LATITUDE" constraints="0"/>
        <constraint unique_strength="0" notnull_strength="0" exp_strength="0" field="LONGITUDE" constraints="0"/>
        <constraint unique_strength="0" notnull_strength="0" exp_strength="0" field="RADIUS" constraints="0"/>
        <constraint unique_strength="0" notnull_strength="0" exp_strength="0" field="START_DATE" constraints="0"/>
        <constraint unique_strength="0" notnull_strength="0" exp_strength="0" field="END_DATE" constraints="0"/>
        <constraint unique_strength="0" notnull_strength="0" exp_strength="0" field="NUMBER_LOC" constraints="0"/>
        <constraint unique_strength="0" notnull_strength="0" exp_strength="0" field="LLR" constraints="0"/>
        <constraint unique_strength="0" notnull_strength="0" exp_strength="0" field="P_VALUE" constraints="0"/>
        <constraint unique_strength="0" notnull_strength="0" exp_strength="0" field="OBSERVED" constraints="0"/>
        <constraint unique_strength="0" notnull_strength="0" exp_strength="0" field="EXPECTED" constraints="0"/>
        <constraint unique_strength="0" notnull_strength="0" exp_strength="0" field="ODE" constraints="0"/>
        <constraint unique_strength="0" notnull_strength="0" exp_strength="0" field="REL_RISK" constraints="0"/>
        <constraint unique_strength="0" notnull_strength="0" exp_strength="0" field="POPULATION" constraints="0"/>
        <constraint unique_strength="0" notnull_strength="0" exp_strength="0" field="GINI_CLUST" constraints="0"/>
      </constraints>
      <constraintExpressions>
        <constraint desc="" field="CLUSTER" exp=""/>
        <constraint desc="" field="LOC_ID" exp=""/>
        <constraint desc="" field="LATITUDE" exp=""/>
        <constraint desc="" field="LONGITUDE" exp=""/>
        <constraint desc="" field="RADIUS" exp=""/>
        <constraint desc="" field="START_DATE" exp=""/>
        <constraint desc="" field="END_DATE" exp=""/>
        <constraint desc="" field="NUMBER_LOC" exp=""/>
        <constraint desc="" field="LLR" exp=""/>
        <constraint desc="" field="P_VALUE" exp=""/>
        <constraint desc="" field="OBSERVED" exp=""/>
        <constraint desc="" field="EXPECTED" exp=""/>
        <constraint desc="" field="ODE" exp=""/>
        <constraint desc="" field="REL_RISK" exp=""/>
        <constraint desc="" field="POPULATION" exp=""/>
        <constraint desc="" field="GINI_CLUST" exp=""/>
      </constraintExpressions>
      <expressionfields/>
      <attributeactions>
        <defaultAction key="Canvas" value="{00000000-0000-0000-0000-000000000000}"/>
      </attributeactions>
      <attributetableconfig sortExpression="" actionWidgetStyle="dropDown" sortOrder="0">
        <columns>
          <column name="CLUSTER" hidden="0" type="field" width="-1"/>
          <column name="LOC_ID" hidden="0" type="field" width="-1"/>
          <column name="LATITUDE" hidden="0" type="field" width="-1"/>
          <column name="LONGITUDE" hidden="0" type="field" width="-1"/>
          <column name="RADIUS" hidden="0" type="field" width="-1"/>
          <column name="START_DATE" hidden="0" type="field" width="-1"/>
          <column name="END_DATE" hidden="0" type="field" width="-1"/>
          <column name="NUMBER_LOC" hidden="0" type="field" width="-1"/>
          <column name="LLR" hidden="0" type="field" width="-1"/>
          <column name="P_VALUE" hidden="0" type="field" width="-1"/>
          <column name="OBSERVED" hidden="0" type="field" width="-1"/>
          <column name="EXPECTED" hidden="0" type="field" width="-1"/>
          <column name="ODE" hidden="0" type="field" width="-1"/>
          <column name="REL_RISK" hidden="0" type="field" width="-1"/>
          <column name="POPULATION" hidden="0" type="field" width="-1"/>
          <column name="GINI_CLUST" hidden="0" type="field" width="-1"/>
          <column hidden="1" type="actions" width="-1"/>
        </columns>
      </attributetableconfig>
      <conditionalstyles>
        <rowstyles/>
        <fieldstyles/>
      </conditionalstyles>
      <storedexpressions/>
      <editform tolerant="1"></editform>
      <editforminit/>
      <editforminitcodesource>0</editforminitcodesource>
      <editforminitfilepath></editforminitfilepath>
      <editforminitcode><![CDATA[# -*- coding: utf-8 -*-
"""
QGIS forms can have a Python function that is called when the form is
opened.

Use this function to add extra logic to your forms.

Enter the name of the function in the "Python Init function"
field.
An example follows:
"""
from qgis.PyQt.QtWidgets import QWidget

def my_form_open(dialog, layer, feature):
    geom = feature.geometry()
    control = dialog.findChild(QWidget, "MyLineEdit")
]]></editforminitcode>
      <featformsuppress>0</featformsuppress>
      <editorlayout>generatedlayout</editorlayout>
      <editable>
        <field name="CLUSTER" editable="1"/>
        <field name="END_DATE" editable="1"/>
        <field name="EXPECTED" editable="1"/>
        <field name="GINI_CLUST" editable="1"/>
        <field name="LATITUDE" editable="1"/>
        <field name="LLR" editable="1"/>
        <field name="LOC_ID" editable="1"/>
        <field name="LONGITUDE" editable="1"/>
        <field name="NUMBER_LOC" editable="1"/>
        <field name="OBSERVED" editable="1"/>
        <field name="ODE" editable="1"/>
        <field name="POPULATION" editable="1"/>
        <field name="P_VALUE" editable="1"/>
        <field name="RADIUS" editable="1"/>
        <field name="REL_RISK" editable="1"/>
        <field name="START_DATE" editable="1"/>
      </editable>
      <labelOnTop>
        <field labelOnTop="0" name="CLUSTER"/>
        <field labelOnTop="0" name="END_DATE"/>
        <field labelOnTop="0" name="EXPECTED"/>
        <field labelOnTop="0" name="GINI_CLUST"/>
        <field labelOnTop="0" name="LATITUDE"/>
        <field labelOnTop="0" name="LLR"/>
        <field labelOnTop="0" name="LOC_ID"/>
        <field labelOnTop="0" name="LONGITUDE"/>
        <field labelOnTop="0" name="NUMBER_LOC"/>
        <field labelOnTop="0" name="OBSERVED"/>
        <field labelOnTop="0" name="ODE"/>
        <field labelOnTop="0" name="POPULATION"/>
        <field labelOnTop="0" name="P_VALUE"/>
        <field labelOnTop="0" name="RADIUS"/>
        <field labelOnTop="0" name="REL_RISK"/>
        <field labelOnTop="0" name="START_DATE"/>
      </labelOnTop>
      <reuseLastValue>
        <field name="CLUSTER" reuseLastValue="0"/>
        <field name="END_DATE" reuseLastValue="0"/>
        <field name="EXPECTED" reuseLastValue="0"/>
        <field name="GINI_CLUST" reuseLastValue="0"/>
        <field name="LATITUDE" reuseLastValue="0"/>
        <field name="LLR" reuseLastValue="0"/>
        <field name="LOC_ID" reuseLastValue="0"/>
        <field name="LONGITUDE" reuseLastValue="0"/>
        <field name="NUMBER_LOC" reuseLastValue="0"/>
        <field name="OBSERVED" reuseLastValue="0"/>
        <field name="ODE" reuseLastValue="0"/>
        <field name="POPULATION" reuseLastValue="0"/>
        <field name="P_VALUE" reuseLastValue="0"/>
        <field name="RADIUS" reuseLastValue="0"/>
        <field name="REL_RISK" reuseLastValue="0"/>
        <field name="START_DATE" reuseLastValue="0"/>
      </reuseLastValue>
      <dataDefinedFieldProperties/>
      <widgets/>
      <previewExpression>"LOC_ID"</previewExpression>
      <mapTip></mapTip>
    </maplayer>
    <maplayer simplifyDrawingHints="1" refreshOnNotifyMessage="" legendPlaceholderImage="" simplifyAlgorithm="0" autoRefreshTime="0" maxScale="0" type="vector" simplifyMaxScale="1" readOnly="0" labelsEnabled="0" refreshOnNotifyEnabled="0" symbologyReferenceScale="-1" autoRefreshEnabled="0" geometry="Polygon" hasScaleBasedVisibilityFlag="0" simplifyLocal="1" wkbType="MultiPolygon" minScale="100000000" simplifyDrawingTol="1" styleCategories="AllStyleCategories">
      <extent>
        <xmin>12.20662900000002082</xmin>
        <ymin>-13.45567599999998265</ymin>
        <xmax>31.3057230000001141</xmax>
        <ymax>5.38609800000006089</ymax>
      </extent>
      <wgs84extent>
        <xmin>12.20662900000002082</xmin>
        <ymin>-13.45567599999998265</ymin>
        <xmax>31.3057230000001141</xmax>
        <ymax>5.38609800000006089</ymax>
      </wgs84extent>
      <id>COD_adm2_50e78b44_ff19_4b2c_bff5_ef415f957daa</id>
      <datasource>../OneDrive/Think_Book/Documents/ADORO/GIS_data/Data_files_manual/maps/DRC/COD_adm2.shp</datasource>
      <keywordList>
        <value></value>
      </keywordList>
      <layername>COD_adm2</layername>
      <srs>
        <spatialrefsys nativeFormat="Wkt">
          <wkt>GEOGCRS["WGS 84",ENSEMBLE["World Geodetic System 1984 ensemble",MEMBER["World Geodetic System 1984 (Transit)"],MEMBER["World Geodetic System 1984 (G730)"],MEMBER["World Geodetic System 1984 (G873)"],MEMBER["World Geodetic System 1984 (G1150)"],MEMBER["World Geodetic System 1984 (G1674)"],MEMBER["World Geodetic System 1984 (G1762)"],MEMBER["World Geodetic System 1984 (G2139)"],ELLIPSOID["WGS 84",6378137,298.257223563,LENGTHUNIT["metre",1]],ENSEMBLEACCURACY[2.0]],PRIMEM["Greenwich",0,ANGLEUNIT["degree",0.0174532925199433]],CS[ellipsoidal,2],AXIS["geodetic latitude (Lat)",north,ORDER[1],ANGLEUNIT["degree",0.0174532925199433]],AXIS["geodetic longitude (Lon)",east,ORDER[2],ANGLEUNIT["degree",0.0174532925199433]],USAGE[SCOPE["Horizontal component of 3D system."],AREA["World."],BBOX[-90,-180,90,180]],ID["EPSG",4326]]</wkt>
          <proj4>+proj=longlat +datum=WGS84 +no_defs</proj4>
          <srsid>3452</srsid>
          <srid>4326</srid>
          <authid>EPSG:4326</authid>
          <description>WGS 84</description>
          <projectionacronym>longlat</projectionacronym>
          <ellipsoidacronym>EPSG:7030</ellipsoidacronym>
          <geographicflag>true</geographicflag>
        </spatialrefsys>
      </srs>
      <resourceMetadata>
        <identifier></identifier>
        <parentidentifier></parentidentifier>
        <language></language>
        <type>dataset</type>
        <title></title>
        <abstract></abstract>
        <contact>
          <name></name>
          <organization></organization>
          <position></position>
          <voice></voice>
          <fax></fax>
          <email></email>
          <role></role>
        </contact>
        <links/>
        <dates/>
        <fees></fees>
        <encoding></encoding>
        <crs>
          <spatialrefsys nativeFormat="Wkt">
            <wkt>GEOGCRS["WGS 84",ENSEMBLE["World Geodetic System 1984 ensemble",MEMBER["World Geodetic System 1984 (Transit)"],MEMBER["World Geodetic System 1984 (G730)"],MEMBER["World Geodetic System 1984 (G873)"],MEMBER["World Geodetic System 1984 (G1150)"],MEMBER["World Geodetic System 1984 (G1674)"],MEMBER["World Geodetic System 1984 (G1762)"],MEMBER["World Geodetic System 1984 (G2139)"],ELLIPSOID["WGS 84",6378137,298.257223563,LENGTHUNIT["metre",1]],ENSEMBLEACCURACY[2.0]],PRIMEM["Greenwich",0,ANGLEUNIT["degree",0.0174532925199433]],CS[ellipsoidal,2],AXIS["geodetic latitude (Lat)",north,ORDER[1],ANGLEUNIT["degree",0.0174532925199433]],AXIS["geodetic longitude (Lon)",east,ORDER[2],ANGLEUNIT["degree",0.0174532925199433]],USAGE[SCOPE["Horizontal component of 3D system."],AREA["World."],BBOX[-90,-180,90,180]],ID["EPSG",4326]]</wkt>
            <proj4>+proj=longlat +datum=WGS84 +no_defs</proj4>
            <srsid>3452</srsid>
            <srid>4326</srid>
            <authid>EPSG:4326</authid>
            <description>WGS 84</description>
            <projectionacronym>longlat</projectionacronym>
            <ellipsoidacronym>EPSG:7030</ellipsoidacronym>
            <geographicflag>true</geographicflag>
          </spatialrefsys>
        </crs>
        <extent>
          <spatial dimensions="2" crs="EPSG:4326" maxx="0" miny="0" minz="0" maxy="0" minx="0" maxz="0"/>
          <temporal>
            <period>
              <start></start>
              <end></end>
            </period>
          </temporal>
        </extent>
      </resourceMetadata>
      <provider encoding="ISO-8859-1">ogr</provider>
      <vectorjoins/>
      <layerDependencies/>
      <dataDependencies/>
      <expressionfields/>
      <map-layer-style-manager current="défaut">
        <map-layer-style name="défaut"/>
      </map-layer-style-manager>
      <auxiliaryLayer/>
      <metadataUrls/>
      <flags>
        <Identifiable>1</Identifiable>
        <Removable>1</Removable>
        <Searchable>1</Searchable>
        <Private>0</Private>
      </flags>
      <temporal durationUnit="min" startExpression="" accumulate="0" enabled="0" startField="" endExpression="" mode="0" durationField="" fixedDuration="0" limitMode="0" endField="">
        <fixedRange>
          <start></start>
          <end></end>
        </fixedRange>
      </temporal>
      <elevation zscale="1" extrusionEnabled="0" respectLayerSymbol="1" type="IndividualFeatures" zoffset="0" extrusion="0" binding="Centroid" showMarkerSymbolInSurfacePlots="0" symbology="Line" clamping="Terrain">
        <data-defined-properties>
          <Option type="Map">
            <Option name="name" type="QString" value=""/>
            <Option name="properties"/>
            <Option name="type" type="QString" value="collection"/>
          </Option>
        </data-defined-properties>
        <profileLineSymbol>
          <symbol name="" is_animated="0" clip_to_extent="1" alpha="1" type="line" force_rhr="0" frame_rate="10">
            <data_defined_properties>
              <Option type="Map">
                <Option name="name" type="QString" value=""/>
                <Option name="properties"/>
                <Option name="type" type="QString" value="collection"/>
              </Option>
            </data_defined_properties>
            <layer enabled="1" id="{9e1c4fe5-ac71-4994-926a-45a1c5c025b8}" pass="0" locked="0" class="SimpleLine">
              <Option type="Map">
                <Option name="align_dash_pattern" type="QString" value="0"/>
                <Option name="capstyle" type="QString" value="square"/>
                <Option name="customdash" type="QString" value="5;2"/>
                <Option name="customdash_map_unit_scale" type="QString" value="3x:0,0,0,0,0,0"/>
                <Option name="customdash_unit" type="QString" value="MM"/>
                <Option name="dash_pattern_offset" type="QString" value="0"/>
                <Option name="dash_pattern_offset_map_unit_scale" type="QString" value="3x:0,0,0,0,0,0"/>
                <Option name="dash_pattern_offset_unit" type="QString" value="MM"/>
                <Option name="draw_inside_polygon" type="QString" value="0"/>
                <Option name="joinstyle" type="QString" value="bevel"/>
                <Option name="line_color" type="QString" value="183,72,75,255"/>
                <Option name="line_style" type="QString" value="solid"/>
                <Option name="line_width" type="QString" value="0.6"/>
                <Option name="line_width_unit" type="QString" value="MM"/>
                <Option name="offset" type="QString" value="0"/>
                <Option name="offset_map_unit_scale" type="QString" value="3x:0,0,0,0,0,0"/>
                <Option name="offset_unit" type="QString" value="MM"/>
                <Option name="ring_filter" type="QString" value="0"/>
                <Option name="trim_distance_end" type="QString" value="0"/>
                <Option name="trim_distance_end_map_unit_scale" type="QString" value="3x:0,0,0,0,0,0"/>
                <Option name="trim_distance_end_unit" type="QString" value="MM"/>
                <Option name="trim_distance_start" type="QString" value="0"/>
                <Option name="trim_distance_start_map_unit_scale" type="QString" value="3x:0,0,0,0,0,0"/>
                <Option name="trim_distance_start_unit" type="QString" value="MM"/>
                <Option name="tweak_dash_pattern_on_corners" type="QString" value="0"/>
                <Option name="use_custom_dash" type="QString" value="0"/>
                <Option name="width_map_unit_scale" type="QString" value="3x:0,0,0,0,0,0"/>
              </Option>
              <data_defined_properties>
                <Option type="Map">
                  <Option name="name" type="QString" value=""/>
                  <Option name="properties"/>
                  <Option name="type" type="QString" value="collection"/>
                </Option>
              </data_defined_properties>
            </layer>
          </symbol>
        </profileLineSymbol>
        <profileFillSymbol>
          <symbol name="" is_animated="0" clip_to_extent="1" alpha="1" type="fill" force_rhr="0" frame_rate="10">
            <data_defined_properties>
              <Option type="Map">
                <Option name="name" type="QString" value=""/>
                <Option name="properties"/>
                <Option name="type" type="QString" value="collection"/>
              </Option>
            </data_defined_properties>
            <layer enabled="1" id="{a6055b84-22c3-4111-87d8-dcb4afccb655}" pass="0" locked="0" class="SimpleFill">
              <Option type="Map">
                <Option name="border_width_map_unit_scale" type="QString" value="3x:0,0,0,0,0,0"/>
                <Option name="color" type="QString" value="183,72,75,255"/>
                <Option name="joinstyle" type="QString" value="bevel"/>
                <Option name="offset" type="QString" value="0,0"/>
                <Option name="offset_map_unit_scale" type="QString" value="3x:0,0,0,0,0,0"/>
                <Option name="offset_unit" type="QString" value="MM"/>
                <Option name="outline_color" type="QString" value="131,51,54,255"/>
                <Option name="outline_style" type="QString" value="solid"/>
                <Option name="outline_width" type="QString" value="0.2"/>
                <Option name="outline_width_unit" type="QString" value="MM"/>
                <Option name="style" type="QString" value="solid"/>
              </Option>
              <data_defined_properties>
                <Option type="Map">
                  <Option name="name" type="QString" value=""/>
                  <Option name="properties"/>
                  <Option name="type" type="QString" value="collection"/>
                </Option>
              </data_defined_properties>
            </layer>
          </symbol>
        </profileFillSymbol>
        <profileMarkerSymbol>
          <symbol name="" is_animated="0" clip_to_extent="1" alpha="1" type="marker" force_rhr="0" frame_rate="10">
            <data_defined_properties>
              <Option type="Map">
                <Option name="name" type="QString" value=""/>
                <Option name="properties"/>
                <Option name="type" type="QString" value="collection"/>
              </Option>
            </data_defined_properties>
            <layer enabled="1" id="{0542517c-8237-4237-a806-02ca479e1af5}" pass="0" locked="0" class="SimpleMarker">
              <Option type="Map">
                <Option name="angle" type="QString" value="0"/>
                <Option name="cap_style" type="QString" value="square"/>
                <Option name="color" type="QString" value="183,72,75,255"/>
                <Option name="horizontal_anchor_point" type="QString" value="1"/>
                <Option name="joinstyle" type="QString" value="bevel"/>
                <Option name="name" type="QString" value="diamond"/>
                <Option name="offset" type="QString" value="0,0"/>
                <Option name="offset_map_unit_scale" type="QString" value="3x:0,0,0,0,0,0"/>
                <Option name="offset_unit" type="QString" value="MM"/>
                <Option name="outline_color" type="QString" value="131,51,54,255"/>
                <Option name="outline_style" type="QString" value="solid"/>
                <Option name="outline_width" type="QString" value="0.2"/>
                <Option name="outline_width_map_unit_scale" type="QString" value="3x:0,0,0,0,0,0"/>
                <Option name="outline_width_unit" type="QString" value="MM"/>
                <Option name="scale_method" type="QString" value="diameter"/>
                <Option name="size" type="QString" value="3"/>
                <Option name="size_map_unit_scale" type="QString" value="3x:0,0,0,0,0,0"/>
                <Option name="size_unit" type="QString" value="MM"/>
                <Option name="vertical_anchor_point" type="QString" value="1"/>
              </Option>
              <data_defined_properties>
                <Option type="Map">
                  <Option name="name" type="QString" value=""/>
                  <Option name="properties"/>
                  <Option name="type" type="QString" value="collection"/>
                </Option>
              </data_defined_properties>
            </layer>
          </symbol>
        </profileMarkerSymbol>
      </elevation>
      <renderer-v2 symbollevels="0" referencescale="-1" forceraster="0" enableorderby="0" type="singleSymbol">
        <symbols>
          <symbol name="0" is_animated="0" clip_to_extent="1" alpha="1" type="fill" force_rhr="0" frame_rate="10">
            <data_defined_properties>
              <Option type="Map">
                <Option name="name" type="QString" value=""/>
                <Option name="properties"/>
                <Option name="type" type="QString" value="collection"/>
              </Option>
            </data_defined_properties>
            <layer enabled="1" id="{d3cbc72d-5e3e-4882-a45b-8fa81f0a85ad}" pass="0" locked="0" class="SimpleFill">
              <Option type="Map">
                <Option name="border_width_map_unit_scale" type="QString" value="3x:0,0,0,0,0,0"/>
                <Option name="color" type="QString" value="247,252,245,255"/>
                <Option name="joinstyle" type="QString" value="bevel"/>
                <Option name="offset" type="QString" value="0,0"/>
                <Option name="offset_map_unit_scale" type="QString" value="3x:0,0,0,0,0,0"/>
                <Option name="offset_unit" type="QString" value="MM"/>
                <Option name="outline_color" type="QString" value="35,35,35,255"/>
                <Option name="outline_style" type="QString" value="solid"/>
                <Option name="outline_width" type="QString" value="0.26"/>
                <Option name="outline_width_unit" type="QString" value="MM"/>
                <Option name="style" type="QString" value="solid"/>
              </Option>
              <data_defined_properties>
                <Option type="Map">
                  <Option name="name" type="QString" value=""/>
                  <Option name="properties"/>
                  <Option name="type" type="QString" value="collection"/>
                </Option>
              </data_defined_properties>
            </layer>
          </symbol>
        </symbols>
        <rotation/>
        <sizescale/>
      </renderer-v2>
      <customproperties>
        <Option type="Map">
          <Option name="dualview/previewExpressions" type="List">
            <Option type="QString" value="&quot;NAME_0&quot;"/>
          </Option>
          <Option name="embeddedWidgets/count" type="int" value="0"/>
          <Option name="variableNames" type="invalid"/>
          <Option name="variableValues" type="invalid"/>
        </Option>
      </customproperties>
      <blendMode>0</blendMode>
      <featureBlendMode>0</featureBlendMode>
      <layerOpacity>1</layerOpacity>
      <SingleCategoryDiagramRenderer attributeLegend="1" diagramType="Histogram">
        <DiagramCategory spacingUnit="MM" spacingUnitScale="3x:0,0,0,0,0,0" minimumSize="0" penColor="#000000" rotationOffset="270" sizeType="MM" maxScaleDenominator="1e+08" showAxis="1" enabled="0" lineSizeScale="3x:0,0,0,0,0,0" width="15" lineSizeType="MM" barWidth="5" backgroundAlpha="255" opacity="1" penAlpha="255" penWidth="0" scaleBasedVisibility="0" sizeScale="3x:0,0,0,0,0,0" labelPlacementMethod="XHeight" diagramOrientation="Up" scaleDependency="Area" minScaleDenominator="0" direction="0" height="15" backgroundColor="#ffffff" spacing="5">
          <fontProperties underline="0" description="MS Shell Dlg 2,8,-1,5,50,0,0,0,0,0" style="" strikethrough="0" italic="0" bold="0"/>
          <attribute colorOpacity="1" color="#000000" field="" label=""/>
          <axisSymbol>
            <symbol name="" is_animated="0" clip_to_extent="1" alpha="1" type="line" force_rhr="0" frame_rate="10">
              <data_defined_properties>
                <Option type="Map">
                  <Option name="name" type="QString" value=""/>
                  <Option name="properties"/>
                  <Option name="type" type="QString" value="collection"/>
                </Option>
              </data_defined_properties>
              <layer enabled="1" id="{15e750be-25cf-4f4a-a092-5227bfe1d559}" pass="0" locked="0" class="SimpleLine">
                <Option type="Map">
                  <Option name="align_dash_pattern" type="QString" value="0"/>
                  <Option name="capstyle" type="QString" value="square"/>
                  <Option name="customdash" type="QString" value="5;2"/>
                  <Option name="customdash_map_unit_scale" type="QString" value="3x:0,0,0,0,0,0"/>
                  <Option name="customdash_unit" type="QString" value="MM"/>
                  <Option name="dash_pattern_offset" type="QString" value="0"/>
                  <Option name="dash_pattern_offset_map_unit_scale" type="QString" value="3x:0,0,0,0,0,0"/>
                  <Option name="dash_pattern_offset_unit" type="QString" value="MM"/>
                  <Option name="draw_inside_polygon" type="QString" value="0"/>
                  <Option name="joinstyle" type="QString" value="bevel"/>
                  <Option name="line_color" type="QString" value="35,35,35,255"/>
                  <Option name="line_style" type="QString" value="solid"/>
                  <Option name="line_width" type="QString" value="0.26"/>
                  <Option name="line_width_unit" type="QString" value="MM"/>
                  <Option name="offset" type="QString" value="0"/>
                  <Option name="offset_map_unit_scale" type="QString" value="3x:0,0,0,0,0,0"/>
                  <Option name="offset_unit" type="QString" value="MM"/>
                  <Option name="ring_filter" type="QString" value="0"/>
                  <Option name="trim_distance_end" type="QString" value="0"/>
                  <Option name="trim_distance_end_map_unit_scale" type="QString" value="3x:0,0,0,0,0,0"/>
                  <Option name="trim_distance_end_unit" type="QString" value="MM"/>
                  <Option name="trim_distance_start" type="QString" value="0"/>
                  <Option name="trim_distance_start_map_unit_scale" type="QString" value="3x:0,0,0,0,0,0"/>
                  <Option name="trim_distance_start_unit" type="QString" value="MM"/>
                  <Option name="tweak_dash_pattern_on_corners" type="QString" value="0"/>
                  <Option name="use_custom_dash" type="QString" value="0"/>
                  <Option name="width_map_unit_scale" type="QString" value="3x:0,0,0,0,0,0"/>
                </Option>
                <data_defined_properties>
                  <Option type="Map">
                    <Option name="name" type="QString" value=""/>
                    <Option name="properties"/>
                    <Option name="type" type="QString" value="collection"/>
                  </Option>
                </data_defined_properties>
              </layer>
            </symbol>
          </axisSymbol>
        </DiagramCategory>
      </SingleCategoryDiagramRenderer>
      <DiagramLayerSettings dist="0" placement="1" showAll="1" linePlacementFlags="18" zIndex="0" priority="0" obstacle="0">
        <properties>
          <Option type="Map">
            <Option name="name" type="QString" value=""/>
            <Option name="properties"/>
            <Option name="type" type="QString" value="collection"/>
          </Option>
        </properties>
      </DiagramLayerSettings>
      <geometryOptions geometryPrecision="0" removeDuplicateNodes="0">
        <activeChecks/>
        <checkConfiguration type="Map">
          <Option name="QgsGeometryGapCheck" type="Map">
            <Option name="allowedGapsBuffer" type="double" value="0"/>
            <Option name="allowedGapsEnabled" type="bool" value="false"/>
            <Option name="allowedGapsLayer" type="QString" value=""/>
          </Option>
        </checkConfiguration>
      </geometryOptions>
      <legend showLabelLegend="0" type="default-vector"/>
      <referencedLayers/>
      <fieldConfiguration>
        <field name="ID_0" configurationFlags="None">
          <editWidget type="Range">
            <config>
              <Option/>
            </config>
          </editWidget>
        </field>
        <field name="ISO" configurationFlags="None">
          <editWidget type="TextEdit">
            <config>
              <Option/>
            </config>
          </editWidget>
        </field>
        <field name="NAME_0" configurationFlags="None">
          <editWidget type="TextEdit">
            <config>
              <Option/>
            </config>
          </editWidget>
        </field>
        <field name="ID_1" configurationFlags="None">
          <editWidget type="Range">
            <config>
              <Option/>
            </config>
          </editWidget>
        </field>
        <field name="NAME_1" configurationFlags="None">
          <editWidget type="TextEdit">
            <config>
              <Option/>
            </config>
          </editWidget>
        </field>
        <field name="ID_2" configurationFlags="None">
          <editWidget type="Range">
            <config>
              <Option/>
            </config>
          </editWidget>
        </field>
        <field name="NAME_2" configurationFlags="None">
          <editWidget type="TextEdit">
            <config>
              <Option/>
            </config>
          </editWidget>
        </field>
        <field name="VARNAME_2" configurationFlags="None">
          <editWidget type="TextEdit">
            <config>
              <Option/>
            </config>
          </editWidget>
        </field>
        <field name="NL_NAME_2" configurationFlags="None">
          <editWidget type="TextEdit">
            <config>
              <Option/>
            </config>
          </editWidget>
        </field>
        <field name="HASC_2" configurationFlags="None">
          <editWidget type="TextEdit">
            <config>
              <Option/>
            </config>
          </editWidget>
        </field>
        <field name="CC_2" configurationFlags="None">
          <editWidget type="TextEdit">
            <config>
              <Option/>
            </config>
          </editWidget>
        </field>
        <field name="TYPE_2" configurationFlags="None">
          <editWidget type="TextEdit">
            <config>
              <Option/>
            </config>
          </editWidget>
        </field>
        <field name="ENGTYPE_2" configurationFlags="None">
          <editWidget type="TextEdit">
            <config>
              <Option/>
            </config>
          </editWidget>
        </field>
        <field name="VALIDFR_2" configurationFlags="None">
          <editWidget type="TextEdit">
            <config>
              <Option/>
            </config>
          </editWidget>
        </field>
        <field name="VALIDTO_2" configurationFlags="None">
          <editWidget type="TextEdit">
            <config>
              <Option/>
            </config>
          </editWidget>
        </field>
        <field name="REMARKS_2" configurationFlags="None">
          <editWidget type="TextEdit">
            <config>
              <Option/>
            </config>
          </editWidget>
        </field>
        <field name="Shape_Leng" configurationFlags="None">
          <editWidget type="TextEdit">
            <config>
              <Option/>
            </config>
          </editWidget>
        </field>
        <field name="Shape_Area" configurationFlags="None">
          <editWidget type="TextEdit">
            <config>
              <Option/>
            </config>
          </editWidget>
        </field>
      </fieldConfiguration>
      <aliases>
        <alias index="0" name="" field="ID_0"/>
        <alias index="1" name="" field="ISO"/>
        <alias index="2" name="" field="NAME_0"/>
        <alias index="3" name="" field="ID_1"/>
        <alias index="4" name="" field="NAME_1"/>
        <alias index="5" name="" field="ID_2"/>
        <alias index="6" name="" field="NAME_2"/>
        <alias index="7" name="" field="VARNAME_2"/>
        <alias index="8" name="" field="NL_NAME_2"/>
        <alias index="9" name="" field="HASC_2"/>
        <alias index="10" name="" field="CC_2"/>
        <alias index="11" name="" field="TYPE_2"/>
        <alias index="12" name="" field="ENGTYPE_2"/>
        <alias index="13" name="" field="VALIDFR_2"/>
        <alias index="14" name="" field="VALIDTO_2"/>
        <alias index="15" name="" field="REMARKS_2"/>
        <alias index="16" name="" field="Shape_Leng"/>
        <alias index="17" name="" field="Shape_Area"/>
      </aliases>
      <splitPolicies>
        <policy policy="Duplicate" field="ID_0"/>
        <policy policy="Duplicate" field="ISO"/>
        <policy policy="Duplicate" field="NAME_0"/>
        <policy policy="Duplicate" field="ID_1"/>
        <policy policy="Duplicate" field="NAME_1"/>
        <policy policy="Duplicate" field="ID_2"/>
        <policy policy="Duplicate" field="NAME_2"/>
        <policy policy="Duplicate" field="VARNAME_2"/>
        <policy policy="Duplicate" field="NL_NAME_2"/>
        <policy policy="Duplicate" field="HASC_2"/>
        <policy policy="Duplicate" field="CC_2"/>
        <policy policy="Duplicate" field="TYPE_2"/>
        <policy policy="Duplicate" field="ENGTYPE_2"/>
        <policy policy="Duplicate" field="VALIDFR_2"/>
        <policy policy="Duplicate" field="VALIDTO_2"/>
        <policy policy="Duplicate" field="REMARKS_2"/>
        <policy policy="Duplicate" field="Shape_Leng"/>
        <policy policy="Duplicate" field="Shape_Area"/>
      </splitPolicies>
      <defaults>
        <default applyOnUpdate="0" expression="" field="ID_0"/>
        <default applyOnUpdate="0" expression="" field="ISO"/>
        <default applyOnUpdate="0" expression="" field="NAME_0"/>
        <default applyOnUpdate="0" expression="" field="ID_1"/>
        <default applyOnUpdate="0" expression="" field="NAME_1"/>
        <default applyOnUpdate="0" expression="" field="ID_2"/>
        <default applyOnUpdate="0" expression="" field="NAME_2"/>
        <default applyOnUpdate="0" expression="" field="VARNAME_2"/>
        <default applyOnUpdate="0" expression="" field="NL_NAME_2"/>
        <default applyOnUpdate="0" expression="" field="HASC_2"/>
        <default applyOnUpdate="0" expression="" field="CC_2"/>
        <default applyOnUpdate="0" expression="" field="TYPE_2"/>
        <default applyOnUpdate="0" expression="" field="ENGTYPE_2"/>
        <default applyOnUpdate="0" expression="" field="VALIDFR_2"/>
        <default applyOnUpdate="0" expression="" field="VALIDTO_2"/>
        <default applyOnUpdate="0" expression="" field="REMARKS_2"/>
        <default applyOnUpdate="0" expression="" field="Shape_Leng"/>
        <default applyOnUpdate="0" expression="" field="Shape_Area"/>
      </defaults>
      <constraints>
        <constraint unique_strength="0" notnull_strength="0" exp_strength="0" field="ID_0" constraints="0"/>
        <constraint unique_strength="0" notnull_strength="0" exp_strength="0" field="ISO" constraints="0"/>
        <constraint unique_strength="0" notnull_strength="0" exp_strength="0" field="NAME_0" constraints="0"/>
        <constraint unique_strength="0" notnull_strength="0" exp_strength="0" field="ID_1" constraints="0"/>
        <constraint unique_strength="0" notnull_strength="0" exp_strength="0" field="NAME_1" constraints="0"/>
        <constraint unique_strength="0" notnull_strength="0" exp_strength="0" field="ID_2" constraints="0"/>
        <constraint unique_strength="0" notnull_strength="0" exp_strength="0" field="NAME_2" constraints="0"/>
        <constraint unique_strength="0" notnull_strength="0" exp_strength="0" field="VARNAME_2" constraints="0"/>
        <constraint unique_strength="0" notnull_strength="0" exp_strength="0" field="NL_NAME_2" constraints="0"/>
        <constraint unique_strength="0" notnull_strength="0" exp_strength="0" field="HASC_2" constraints="0"/>
        <constraint unique_strength="0" notnull_strength="0" exp_strength="0" field="CC_2" constraints="0"/>
        <constraint unique_strength="0" notnull_strength="0" exp_strength="0" field="TYPE_2" constraints="0"/>
        <constraint unique_strength="0" notnull_strength="0" exp_strength="0" field="ENGTYPE_2" constraints="0"/>
        <constraint unique_strength="0" notnull_strength="0" exp_strength="0" field="VALIDFR_2" constraints="0"/>
        <constraint unique_strength="0" notnull_strength="0" exp_strength="0" field="VALIDTO_2" constraints="0"/>
        <constraint unique_strength="0" notnull_strength="0" exp_strength="0" field="REMARKS_2" constraints="0"/>
        <constraint unique_strength="0" notnull_strength="0" exp_strength="0" field="Shape_Leng" constraints="0"/>
        <constraint unique_strength="0" notnull_strength="0" exp_strength="0" field="Shape_Area" constraints="0"/>
      </constraints>
      <constraintExpressions>
        <constraint desc="" field="ID_0" exp=""/>
        <constraint desc="" field="ISO" exp=""/>
        <constraint desc="" field="NAME_0" exp=""/>
        <constraint desc="" field="ID_1" exp=""/>
        <constraint desc="" field="NAME_1" exp=""/>
        <constraint desc="" field="ID_2" exp=""/>
        <constraint desc="" field="NAME_2" exp=""/>
        <constraint desc="" field="VARNAME_2" exp=""/>
        <constraint desc="" field="NL_NAME_2" exp=""/>
        <constraint desc="" field="HASC_2" exp=""/>
        <constraint desc="" field="CC_2" exp=""/>
        <constraint desc="" field="TYPE_2" exp=""/>
        <constraint desc="" field="ENGTYPE_2" exp=""/>
        <constraint desc="" field="VALIDFR_2" exp=""/>
        <constraint desc="" field="VALIDTO_2" exp=""/>
        <constraint desc="" field="REMARKS_2" exp=""/>
        <constraint desc="" field="Shape_Leng" exp=""/>
        <constraint desc="" field="Shape_Area" exp=""/>
      </constraintExpressions>
      <expressionfields/>
      <attributeactions>
        <defaultAction key="Canvas" value="{00000000-0000-0000-0000-000000000000}"/>
      </attributeactions>
      <attributetableconfig sortExpression="&quot;NAME_2&quot;" actionWidgetStyle="dropDown" sortOrder="0">
        <columns>
          <column name="ID_0" hidden="0" type="field" width="-1"/>
          <column name="ISO" hidden="0" type="field" width="-1"/>
          <column name="NAME_0" hidden="0" type="field" width="-1"/>
          <column name="ID_1" hidden="0" type="field" width="-1"/>
          <column name="NAME_1" hidden="0" type="field" width="-1"/>
          <column name="ID_2" hidden="0" type="field" width="-1"/>
          <column name="NAME_2" hidden="0" type="field" width="-1"/>
          <column name="VARNAME_2" hidden="0" type="field" width="-1"/>
          <column name="NL_NAME_2" hidden="0" type="field" width="-1"/>
          <column name="HASC_2" hidden="0" type="field" width="-1"/>
          <column name="CC_2" hidden="0" type="field" width="-1"/>
          <column name="TYPE_2" hidden="0" type="field" width="-1"/>
          <column name="ENGTYPE_2" hidden="0" type="field" width="-1"/>
          <column name="VALIDFR_2" hidden="0" type="field" width="-1"/>
          <column name="VALIDTO_2" hidden="0" type="field" width="-1"/>
          <column name="REMARKS_2" hidden="0" type="field" width="-1"/>
          <column name="Shape_Leng" hidden="0" type="field" width="-1"/>
          <column name="Shape_Area" hidden="0" type="field" width="-1"/>
          <column hidden="1" type="actions" width="-1"/>
        </columns>
      </attributetableconfig>
      <conditionalstyles>
        <rowstyles/>
        <fieldstyles/>
      </conditionalstyles>
      <storedexpressions/>
      <editform tolerant="1"></editform>
      <editforminit/>
      <editforminitcodesource>0</editforminitcodesource>
      <editforminitfilepath></editforminitfilepath>
      <editforminitcode><![CDATA[# -*- coding: utf-8 -*-
"""
QGIS forms can have a Python function that is called when the form is
opened.

Use this function to add extra logic to your forms.

Enter the name of the function in the "Python Init function"
field.
An example follows:
"""
from qgis.PyQt.QtWidgets import QWidget

def my_form_open(dialog, layer, feature):
    geom = feature.geometry()
    control = dialog.findChild(QWidget, "MyLineEdit")
]]></editforminitcode>
      <featformsuppress>0</featformsuppress>
      <editorlayout>generatedlayout</editorlayout>
      <editable>
        <field name="CC_2" editable="1"/>
        <field name="ENGTYPE_2" editable="1"/>
        <field name="HASC_2" editable="1"/>
        <field name="ID_0" editable="1"/>
        <field name="ID_1" editable="1"/>
        <field name="ID_2" editable="1"/>
        <field name="ISO" editable="1"/>
        <field name="NAME_0" editable="1"/>
        <field name="NAME_1" editable="1"/>
        <field name="NAME_2" editable="1"/>
        <field name="NL_NAME_2" editable="1"/>
        <field name="REMARKS_2" editable="1"/>
        <field name="Shape_Area" editable="1"/>
        <field name="Shape_Leng" editable="1"/>
        <field name="TYPE_2" editable="1"/>
        <field name="VALIDFR_2" editable="1"/>
        <field name="VALIDTO_2" editable="1"/>
        <field name="VARNAME_2" editable="1"/>
      </editable>
      <labelOnTop>
        <field labelOnTop="0" name="CC_2"/>
        <field labelOnTop="0" name="ENGTYPE_2"/>
        <field labelOnTop="0" name="HASC_2"/>
        <field labelOnTop="0" name="ID_0"/>
        <field labelOnTop="0" name="ID_1"/>
        <field labelOnTop="0" name="ID_2"/>
        <field labelOnTop="0" name="ISO"/>
        <field labelOnTop="0" name="NAME_0"/>
        <field labelOnTop="0" name="NAME_1"/>
        <field labelOnTop="0" name="NAME_2"/>
        <field labelOnTop="0" name="NL_NAME_2"/>
        <field labelOnTop="0" name="REMARKS_2"/>
        <field labelOnTop="0" name="Shape_Area"/>
        <field labelOnTop="0" name="Shape_Leng"/>
        <field labelOnTop="0" name="TYPE_2"/>
        <field labelOnTop="0" name="VALIDFR_2"/>
        <field labelOnTop="0" name="VALIDTO_2"/>
        <field labelOnTop="0" name="VARNAME_2"/>
      </labelOnTop>
      <reuseLastValue>
        <field name="CC_2" reuseLastValue="0"/>
        <field name="ENGTYPE_2" reuseLastValue="0"/>
        <field name="HASC_2" reuseLastValue="0"/>
        <field name="ID_0" reuseLastValue="0"/>
        <field name="ID_1" reuseLastValue="0"/>
        <field name="ID_2" reuseLastValue="0"/>
        <field name="ISO" reuseLastValue="0"/>
        <field name="NAME_0" reuseLastValue="0"/>
        <field name="NAME_1" reuseLastValue="0"/>
        <field name="NAME_2" reuseLastValue="0"/>
        <field name="NL_NAME_2" reuseLastValue="0"/>
        <field name="REMARKS_2" reuseLastValue="0"/>
        <field name="Shape_Area" reuseLastValue="0"/>
        <field name="Shape_Leng" reuseLastValue="0"/>
        <field name="TYPE_2" reuseLastValue="0"/>
        <field name="VALIDFR_2" reuseLastValue="0"/>
        <field name="VALIDTO_2" reuseLastValue="0"/>
        <field name="VARNAME_2" reuseLastValue="0"/>
      </reuseLastValue>
      <dataDefinedFieldProperties/>
      <widgets/>
      <previewExpression>"NAME_0"</previewExpression>
      <mapTip></mapTip>
    </maplayer>
    <maplayer simplifyDrawingHints="1" refreshOnNotifyMessage="" legendPlaceholderImage="" simplifyAlgorithm="0" autoRefreshTime="0" maxScale="0" type="vector" simplifyMaxScale="1" readOnly="0" labelsEnabled="0" refreshOnNotifyEnabled="0" symbologyReferenceScale="-1" autoRefreshEnabled="0" geometry="Polygon" hasScaleBasedVisibilityFlag="0" simplifyLocal="1" wkbType="MultiPolygon" minScale="100000000" simplifyDrawingTol="1" styleCategories="AllStyleCategories">
      <extent>
        <xmin>18.75640616809424088</xmin>
        <ymin>-5.10848134491072159</ymin>
        <xmax>18.90531182250454734</xmax>
        <ymax>-5.02596605508935301</ymax>
      </extent>
      <wgs84extent>
        <xmin>18.75640616809424088</xmin>
        <ymin>-5.10848134491072159</ymin>
        <xmax>18.90531182250454734</xmax>
        <ymax>-5.02596605508935301</ymax>
      </wgs84extent>
      <id>DTC1_cluster_a4d806b2_7730_4233_aa75_ac0bf62e283f</id>
      <datasource>../OneDrive/PhD insights/Zero_dose paper to be published/Zero-dose Manuscript/DTC1_cluster.shp</datasource>
      <keywordList>
        <value></value>
      </keywordList>
      <layername>DTC1_cluster</layername>
      <srs>
        <spatialrefsys nativeFormat="Wkt">
          <wkt>GEOGCRS["WGS 84",ENSEMBLE["World Geodetic System 1984 ensemble",MEMBER["World Geodetic System 1984 (Transit)"],MEMBER["World Geodetic System 1984 (G730)"],MEMBER["World Geodetic System 1984 (G873)"],MEMBER["World Geodetic System 1984 (G1150)"],MEMBER["World Geodetic System 1984 (G1674)"],MEMBER["World Geodetic System 1984 (G1762)"],MEMBER["World Geodetic System 1984 (G2139)"],ELLIPSOID["WGS 84",6378137,298.257223563,LENGTHUNIT["metre",1]],ENSEMBLEACCURACY[2.0]],PRIMEM["Greenwich",0,ANGLEUNIT["degree",0.0174532925199433]],CS[ellipsoidal,2],AXIS["geodetic latitude (Lat)",north,ORDER[1],ANGLEUNIT["degree",0.0174532925199433]],AXIS["geodetic longitude (Lon)",east,ORDER[2],ANGLEUNIT["degree",0.0174532925199433]],USAGE[SCOPE["Horizontal component of 3D system."],AREA["World."],BBOX[-90,-180,90,180]],ID["EPSG",4326]]</wkt>
          <proj4>+proj=longlat +datum=WGS84 +no_defs</proj4>
          <srsid>3452</srsid>
          <srid>4326</srid>
          <authid>EPSG:4326</authid>
          <description>WGS 84</description>
          <projectionacronym>longlat</projectionacronym>
          <ellipsoidacronym>EPSG:7030</ellipsoidacronym>
          <geographicflag>true</geographicflag>
        </spatialrefsys>
      </srs>
      <resourceMetadata>
        <identifier></identifier>
        <parentidentifier></parentidentifier>
        <language></language>
        <type>dataset</type>
        <title></title>
        <abstract></abstract>
        <contact>
          <name></name>
          <organization></organization>
          <position></position>
          <voice></voice>
          <fax></fax>
          <email></email>
          <role></role>
        </contact>
        <links/>
        <dates/>
        <fees></fees>
        <encoding></encoding>
        <crs>
          <spatialrefsys nativeFormat="Wkt">
            <wkt>GEOGCRS["WGS 84",ENSEMBLE["World Geodetic System 1984 ensemble",MEMBER["World Geodetic System 1984 (Transit)"],MEMBER["World Geodetic System 1984 (G730)"],MEMBER["World Geodetic System 1984 (G873)"],MEMBER["World Geodetic System 1984 (G1150)"],MEMBER["World Geodetic System 1984 (G1674)"],MEMBER["World Geodetic System 1984 (G1762)"],MEMBER["World Geodetic System 1984 (G2139)"],ELLIPSOID["WGS 84",6378137,298.257223563,LENGTHUNIT["metre",1]],ENSEMBLEACCURACY[2.0]],PRIMEM["Greenwich",0,ANGLEUNIT["degree",0.0174532925199433]],CS[ellipsoidal,2],AXIS["geodetic latitude (Lat)",north,ORDER[1],ANGLEUNIT["degree",0.0174532925199433]],AXIS["geodetic longitude (Lon)",east,ORDER[2],ANGLEUNIT["degree",0.0174532925199433]],USAGE[SCOPE["Horizontal component of 3D system."],AREA["World."],BBOX[-90,-180,90,180]],ID["EPSG",4326]]</wkt>
            <proj4>+proj=longlat +datum=WGS84 +no_defs</proj4>
            <srsid>3452</srsid>
            <srid>4326</srid>
            <authid>EPSG:4326</authid>
            <description>WGS 84</description>
            <projectionacronym>longlat</projectionacronym>
            <ellipsoidacronym>EPSG:7030</ellipsoidacronym>
            <geographicflag>true</geographicflag>
          </spatialrefsys>
        </crs>
        <extent>
          <spatial dimensions="2" crs="EPSG:4326" maxx="0" miny="0" minz="0" maxy="0" minx="0" maxz="0"/>
          <temporal>
            <period>
              <start></start>
              <end></end>
            </period>
          </temporal>
        </extent>
      </resourceMetadata>
      <provider encoding="UTF-8">ogr</provider>
      <vectorjoins/>
      <layerDependencies/>
      <dataDependencies/>
      <expressionfields/>
      <map-layer-style-manager current="default">
        <map-layer-style name="default"/>
      </map-layer-style-manager>
      <auxiliaryLayer/>
      <metadataUrls/>
      <flags>
        <Identifiable>1</Identifiable>
        <Removable>1</Removable>
        <Searchable>1</Searchable>
        <Private>0</Private>
      </flags>
      <temporal durationUnit="min" startExpression="" accumulate="0" enabled="0" startField="" endExpression="" mode="0" durationField="" fixedDuration="0" limitMode="0" endField="">
        <fixedRange>
          <start></start>
          <end></end>
        </fixedRange>
      </temporal>
      <elevation zscale="1" extrusionEnabled="0" respectLayerSymbol="1" type="IndividualFeatures" zoffset="0" extrusion="0" binding="Centroid" showMarkerSymbolInSurfacePlots="0" symbology="Line" clamping="Terrain">
        <data-defined-properties>
          <Option type="Map">
            <Option name="name" type="QString" value=""/>
            <Option name="properties"/>
            <Option name="type" type="QString" value="collection"/>
          </Option>
        </data-defined-properties>
        <profileLineSymbol>
          <symbol name="" is_animated="0" clip_to_extent="1" alpha="1" type="line" force_rhr="0" frame_rate="10">
            <data_defined_properties>
              <Option type="Map">
                <Option name="name" type="QString" value=""/>
                <Option name="properties"/>
                <Option name="type" type="QString" value="collection"/>
              </Option>
            </data_defined_properties>
            <layer enabled="1" id="{87455bb5-fe12-4983-8259-9f16c781962d}" pass="0" locked="0" class="SimpleLine">
              <Option type="Map">
                <Option name="align_dash_pattern" type="QString" value="0"/>
                <Option name="capstyle" type="QString" value="square"/>
                <Option name="customdash" type="QString" value="5;2"/>
                <Option name="customdash_map_unit_scale" type="QString" value="3x:0,0,0,0,0,0"/>
                <Option name="customdash_unit" type="QString" value="MM"/>
                <Option name="dash_pattern_offset" type="QString" value="0"/>
                <Option name="dash_pattern_offset_map_unit_scale" type="QString" value="3x:0,0,0,0,0,0"/>
                <Option name="dash_pattern_offset_unit" type="QString" value="MM"/>
                <Option name="draw_inside_polygon" type="QString" value="0"/>
                <Option name="joinstyle" type="QString" value="bevel"/>
                <Option name="line_color" type="QString" value="231,113,72,255"/>
                <Option name="line_style" type="QString" value="solid"/>
                <Option name="line_width" type="QString" value="0.6"/>
                <Option name="line_width_unit" type="QString" value="MM"/>
                <Option name="offset" type="QString" value="0"/>
                <Option name="offset_map_unit_scale" type="QString" value="3x:0,0,0,0,0,0"/>
                <Option name="offset_unit" type="QString" value="MM"/>
                <Option name="ring_filter" type="QString" value="0"/>
                <Option name="trim_distance_end" type="QString" value="0"/>
                <Option name="trim_distance_end_map_unit_scale" type="QString" value="3x:0,0,0,0,0,0"/>
                <Option name="trim_distance_end_unit" type="QString" value="MM"/>
                <Option name="trim_distance_start" type="QString" value="0"/>
                <Option name="trim_distance_start_map_unit_scale" type="QString" value="3x:0,0,0,0,0,0"/>
                <Option name="trim_distance_start_unit" type="QString" value="MM"/>
                <Option name="tweak_dash_pattern_on_corners" type="QString" value="0"/>
                <Option name="use_custom_dash" type="QString" value="0"/>
                <Option name="width_map_unit_scale" type="QString" value="3x:0,0,0,0,0,0"/>
              </Option>
              <data_defined_properties>
                <Option type="Map">
                  <Option name="name" type="QString" value=""/>
                  <Option name="properties"/>
                  <Option name="type" type="QString" value="collection"/>
                </Option>
              </data_defined_properties>
            </layer>
          </symbol>
        </profileLineSymbol>
        <profileFillSymbol>
          <symbol name="" is_animated="0" clip_to_extent="1" alpha="1" type="fill" force_rhr="0" frame_rate="10">
            <data_defined_properties>
              <Option type="Map">
                <Option name="name" type="QString" value=""/>
                <Option name="properties"/>
                <Option name="type" type="QString" value="collection"/>
              </Option>
            </data_defined_properties>
            <layer enabled="1" id="{6762113b-3d5c-4ff5-bd15-4685041fdf7c}" pass="0" locked="0" class="SimpleFill">
              <Option type="Map">
                <Option name="border_width_map_unit_scale" type="QString" value="3x:0,0,0,0,0,0"/>
                <Option name="color" type="QString" value="231,113,72,255"/>
                <Option name="joinstyle" type="QString" value="bevel"/>
                <Option name="offset" type="QString" value="0,0"/>
                <Option name="offset_map_unit_scale" type="QString" value="3x:0,0,0,0,0,0"/>
                <Option name="offset_unit" type="QString" value="MM"/>
                <Option name="outline_color" type="QString" value="165,81,51,255"/>
                <Option name="outline_style" type="QString" value="solid"/>
                <Option name="outline_width" type="QString" value="0.2"/>
                <Option name="outline_width_unit" type="QString" value="MM"/>
                <Option name="style" type="QString" value="solid"/>
              </Option>
              <data_defined_properties>
                <Option type="Map">
                  <Option name="name" type="QString" value=""/>
                  <Option name="properties"/>
                  <Option name="type" type="QString" value="collection"/>
                </Option>
              </data_defined_properties>
            </layer>
          </symbol>
        </profileFillSymbol>
        <profileMarkerSymbol>
          <symbol name="" is_animated="0" clip_to_extent="1" alpha="1" type="marker" force_rhr="0" frame_rate="10">
            <data_defined_properties>
              <Option type="Map">
                <Option name="name" type="QString" value=""/>
                <Option name="properties"/>
                <Option name="type" type="QString" value="collection"/>
              </Option>
            </data_defined_properties>
            <layer enabled="1" id="{115cd989-f3e4-4b2e-9408-16889a2c4cdb}" pass="0" locked="0" class="SimpleMarker">
              <Option type="Map">
                <Option name="angle" type="QString" value="0"/>
                <Option name="cap_style" type="QString" value="square"/>
                <Option name="color" type="QString" value="231,113,72,255"/>
                <Option name="horizontal_anchor_point" type="QString" value="1"/>
                <Option name="joinstyle" type="QString" value="bevel"/>
                <Option name="name" type="QString" value="diamond"/>
                <Option name="offset" type="QString" value="0,0"/>
                <Option name="offset_map_unit_scale" type="QString" value="3x:0,0,0,0,0,0"/>
                <Option name="offset_unit" type="QString" value="MM"/>
                <Option name="outline_color" type="QString" value="165,81,51,255"/>
                <Option name="outline_style" type="QString" value="solid"/>
                <Option name="outline_width" type="QString" value="0.2"/>
                <Option name="outline_width_map_unit_scale" type="QString" value="3x:0,0,0,0,0,0"/>
                <Option name="outline_width_unit" type="QString" value="MM"/>
                <Option name="scale_method" type="QString" value="diameter"/>
                <Option name="size" type="QString" value="3"/>
                <Option name="size_map_unit_scale" type="QString" value="3x:0,0,0,0,0,0"/>
                <Option name="size_unit" type="QString" value="MM"/>
                <Option name="vertical_anchor_point" type="QString" value="1"/>
              </Option>
              <data_defined_properties>
                <Option type="Map">
                  <Option name="name" type="QString" value=""/>
                  <Option name="properties"/>
                  <Option name="type" type="QString" value="collection"/>
                </Option>
              </data_defined_properties>
            </layer>
          </symbol>
        </profileMarkerSymbol>
      </elevation>
      <renderer-v2 symbollevels="0" referencescale="-1" forceraster="0" enableorderby="0" type="singleSymbol">
        <symbols>
          <symbol name="0" is_animated="0" clip_to_extent="1" alpha="1" type="fill" force_rhr="0" frame_rate="10">
            <data_defined_properties>
              <Option type="Map">
                <Option name="name" type="QString" value=""/>
                <Option name="properties"/>
                <Option name="type" type="QString" value="collection"/>
              </Option>
            </data_defined_properties>
            <layer enabled="1" id="{b2702cf3-ca97-4600-8719-4458e90da67a}" pass="0" locked="0" class="SimpleFill">
              <Option type="Map">
                <Option name="border_width_map_unit_scale" type="QString" value="3x:0,0,0,0,0,0"/>
                <Option name="color" type="QString" value="245,3,11,255"/>
                <Option name="joinstyle" type="QString" value="bevel"/>
                <Option name="offset" type="QString" value="0,0"/>
                <Option name="offset_map_unit_scale" type="QString" value="3x:0,0,0,0,0,0"/>
                <Option name="offset_unit" type="QString" value="MM"/>
                <Option name="outline_color" type="QString" value="35,35,35,255"/>
                <Option name="outline_style" type="QString" value="solid"/>
                <Option name="outline_width" type="QString" value="0.26"/>
                <Option name="outline_width_unit" type="QString" value="MM"/>
                <Option name="style" type="QString" value="dense6"/>
              </Option>
              <data_defined_properties>
                <Option type="Map">
                  <Option name="name" type="QString" value=""/>
                  <Option name="properties"/>
                  <Option name="type" type="QString" value="collection"/>
                </Option>
              </data_defined_properties>
            </layer>
          </symbol>
        </symbols>
        <rotation/>
        <sizescale/>
      </renderer-v2>
      <customproperties>
        <Option type="Map">
          <Option name="embeddedWidgets/count" type="int" value="0"/>
          <Option name="variableNames" type="invalid"/>
          <Option name="variableValues" type="invalid"/>
        </Option>
      </customproperties>
      <blendMode>0</blendMode>
      <featureBlendMode>0</featureBlendMode>
      <layerOpacity>1</layerOpacity>
      <SingleCategoryDiagramRenderer attributeLegend="1" diagramType="Histogram">
        <DiagramCategory spacingUnit="MM" spacingUnitScale="3x:0,0,0,0,0,0" minimumSize="0" penColor="#000000" rotationOffset="270" sizeType="MM" maxScaleDenominator="1e+08" showAxis="1" enabled="0" lineSizeScale="3x:0,0,0,0,0,0" width="15" lineSizeType="MM" barWidth="5" backgroundAlpha="255" opacity="1" penAlpha="255" penWidth="0" scaleBasedVisibility="0" sizeScale="3x:0,0,0,0,0,0" labelPlacementMethod="XHeight" diagramOrientation="Up" scaleDependency="Area" minScaleDenominator="0" direction="0" height="15" backgroundColor="#ffffff" spacing="5">
          <fontProperties underline="0" description="MS Shell Dlg 2,8,-1,5,50,0,0,0,0,0" style="" strikethrough="0" italic="0" bold="0"/>
          <attribute colorOpacity="1" color="#000000" field="" label=""/>
          <axisSymbol>
            <symbol name="" is_animated="0" clip_to_extent="1" alpha="1" type="line" force_rhr="0" frame_rate="10">
              <data_defined_properties>
                <Option type="Map">
                  <Option name="name" type="QString" value=""/>
                  <Option name="properties"/>
                  <Option name="type" type="QString" value="collection"/>
                </Option>
              </data_defined_properties>
              <layer enabled="1" id="{50804762-4b3d-4bac-9eb0-6453cdafc8e9}" pass="0" locked="0" class="SimpleLine">
                <Option type="Map">
                  <Option name="align_dash_pattern" type="QString" value="0"/>
                  <Option name="capstyle" type="QString" value="square"/>
                  <Option name="customdash" type="QString" value="5;2"/>
                  <Option name="customdash_map_unit_scale" type="QString" value="3x:0,0,0,0,0,0"/>
                  <Option name="customdash_unit" type="QString" value="MM"/>
                  <Option name="dash_pattern_offset" type="QString" value="0"/>
                  <Option name="dash_pattern_offset_map_unit_scale" type="QString" value="3x:0,0,0,0,0,0"/>
                  <Option name="dash_pattern_offset_unit" type="QString" value="MM"/>
                  <Option name="draw_inside_polygon" type="QString" value="0"/>
                  <Option name="joinstyle" type="QString" value="bevel"/>
                  <Option name="line_color" type="QString" value="35,35,35,255"/>
                  <Option name="line_style" type="QString" value="solid"/>
                  <Option name="line_width" type="QString" value="0.26"/>
                  <Option name="line_width_unit" type="QString" value="MM"/>
                  <Option name="offset" type="QString" value="0"/>
                  <Option name="offset_map_unit_scale" type="QString" value="3x:0,0,0,0,0,0"/>
                  <Option name="offset_unit" type="QString" value="MM"/>
                  <Option name="ring_filter" type="QString" value="0"/>
                  <Option name="trim_distance_end" type="QString" value="0"/>
                  <Option name="trim_distance_end_map_unit_scale" type="QString" value="3x:0,0,0,0,0,0"/>
                  <Option name="trim_distance_end_unit" type="QString" value="MM"/>
                  <Option name="trim_distance_start" type="QString" value="0"/>
                  <Option name="trim_distance_start_map_unit_scale" type="QString" value="3x:0,0,0,0,0,0"/>
                  <Option name="trim_distance_start_unit" type="QString" value="MM"/>
                  <Option name="tweak_dash_pattern_on_corners" type="QString" value="0"/>
                  <Option name="use_custom_dash" type="QString" value="0"/>
                  <Option name="width_map_unit_scale" type="QString" value="3x:0,0,0,0,0,0"/>
                </Option>
                <data_defined_properties>
                  <Option type="Map">
                    <Option name="name" type="QString" value=""/>
                    <Option name="properties"/>
                    <Option name="type" type="QString" value="collection"/>
                  </Option>
                </data_defined_properties>
              </layer>
            </symbol>
          </axisSymbol>
        </DiagramCategory>
      </SingleCategoryDiagramRenderer>
      <DiagramLayerSettings dist="0" placement="1" showAll="1" linePlacementFlags="18" zIndex="0" priority="0" obstacle="0">
        <properties>
          <Option type="Map">
            <Option name="name" type="QString" value=""/>
            <Option name="properties"/>
            <Option name="type" type="QString" value="collection"/>
          </Option>
        </properties>
      </DiagramLayerSettings>
      <geometryOptions geometryPrecision="0" removeDuplicateNodes="0">
        <activeChecks/>
        <checkConfiguration type="Map">
          <Option name="QgsGeometryGapCheck" type="Map">
            <Option name="allowedGapsBuffer" type="double" value="0"/>
            <Option name="allowedGapsEnabled" type="bool" value="false"/>
            <Option name="allowedGapsLayer" type="QString" value=""/>
          </Option>
        </checkConfiguration>
      </geometryOptions>
      <legend showLabelLegend="0" type="default-vector"/>
      <referencedLayers/>
      <fieldConfiguration>
        <field name="CLUSTER" configurationFlags="None">
          <editWidget type="TextEdit">
            <config>
              <Option/>
            </config>
          </editWidget>
        </field>
        <field name="LOC_ID" configurationFlags="None">
          <editWidget type="TextEdit">
            <config>
              <Option/>
            </config>
          </editWidget>
        </field>
        <field name="LATITUDE" configurationFlags="None">
          <editWidget type="TextEdit">
            <config>
              <Option/>
            </config>
          </editWidget>
        </field>
        <field name="LONGITUDE" configurationFlags="None">
          <editWidget type="TextEdit">
            <config>
              <Option/>
            </config>
          </editWidget>
        </field>
        <field name="RADIUS" configurationFlags="None">
          <editWidget type="TextEdit">
            <config>
              <Option/>
            </config>
          </editWidget>
        </field>
        <field name="START_DATE" configurationFlags="None">
          <editWidget type="TextEdit">
            <config>
              <Option/>
            </config>
          </editWidget>
        </field>
        <field name="END_DATE" configurationFlags="None">
          <editWidget type="TextEdit">
            <config>
              <Option/>
            </config>
          </editWidget>
        </field>
        <field name="NUMBER_LOC" configurationFlags="None">
          <editWidget type="TextEdit">
            <config>
              <Option/>
            </config>
          </editWidget>
        </field>
        <field name="LLR" configurationFlags="None">
          <editWidget type="TextEdit">
            <config>
              <Option/>
            </config>
          </editWidget>
        </field>
        <field name="P_VALUE" configurationFlags="None">
          <editWidget type="TextEdit">
            <config>
              <Option/>
            </config>
          </editWidget>
        </field>
        <field name="OBSERVED" configurationFlags="None">
          <editWidget type="TextEdit">
            <config>
              <Option/>
            </config>
          </editWidget>
        </field>
        <field name="EXPECTED" configurationFlags="None">
          <editWidget type="TextEdit">
            <config>
              <Option/>
            </config>
          </editWidget>
        </field>
        <field name="ODE" configurationFlags="None">
          <editWidget type="TextEdit">
            <config>
              <Option/>
            </config>
          </editWidget>
        </field>
        <field name="REL_RISK" configurationFlags="None">
          <editWidget type="TextEdit">
            <config>
              <Option/>
            </config>
          </editWidget>
        </field>
        <field name="POPULATION" configurationFlags="None">
          <editWidget type="TextEdit">
            <config>
              <Option/>
            </config>
          </editWidget>
        </field>
        <field name="GINI_CLUST" configurationFlags="None">
          <editWidget type="TextEdit">
            <config>
              <Option/>
            </config>
          </editWidget>
        </field>
      </fieldConfiguration>
      <aliases>
        <alias index="0" name="" field="CLUSTER"/>
        <alias index="1" name="" field="LOC_ID"/>
        <alias index="2" name="" field="LATITUDE"/>
        <alias index="3" name="" field="LONGITUDE"/>
        <alias index="4" name="" field="RADIUS"/>
        <alias index="5" name="" field="START_DATE"/>
        <alias index="6" name="" field="END_DATE"/>
        <alias index="7" name="" field="NUMBER_LOC"/>
        <alias index="8" name="" field="LLR"/>
        <alias index="9" name="" field="P_VALUE"/>
        <alias index="10" name="" field="OBSERVED"/>
        <alias index="11" name="" field="EXPECTED"/>
        <alias index="12" name="" field="ODE"/>
        <alias index="13" name="" field="REL_RISK"/>
        <alias index="14" name="" field="POPULATION"/>
        <alias index="15" name="" field="GINI_CLUST"/>
      </aliases>
      <splitPolicies>
        <policy policy="Duplicate" field="CLUSTER"/>
        <policy policy="Duplicate" field="LOC_ID"/>
        <policy policy="Duplicate" field="LATITUDE"/>
        <policy policy="Duplicate" field="LONGITUDE"/>
        <policy policy="Duplicate" field="RADIUS"/>
        <policy policy="Duplicate" field="START_DATE"/>
        <policy policy="Duplicate" field="END_DATE"/>
        <policy policy="Duplicate" field="NUMBER_LOC"/>
        <policy policy="Duplicate" field="LLR"/>
        <policy policy="Duplicate" field="P_VALUE"/>
        <policy policy="Duplicate" field="OBSERVED"/>
        <policy policy="Duplicate" field="EXPECTED"/>
        <policy policy="Duplicate" field="ODE"/>
        <policy policy="Duplicate" field="REL_RISK"/>
        <policy policy="Duplicate" field="POPULATION"/>
        <policy policy="Duplicate" field="GINI_CLUST"/>
      </splitPolicies>
      <defaults>
        <default applyOnUpdate="0" expression="" field="CLUSTER"/>
        <default applyOnUpdate="0" expression="" field="LOC_ID"/>
        <default applyOnUpdate="0" expression="" field="LATITUDE"/>
        <default applyOnUpdate="0" expression="" field="LONGITUDE"/>
        <default applyOnUpdate="0" expression="" field="RADIUS"/>
        <default applyOnUpdate="0" expression="" field="START_DATE"/>
        <default applyOnUpdate="0" expression="" field="END_DATE"/>
        <default applyOnUpdate="0" expression="" field="NUMBER_LOC"/>
        <default applyOnUpdate="0" expression="" field="LLR"/>
        <default applyOnUpdate="0" expression="" field="P_VALUE"/>
        <default applyOnUpdate="0" expression="" field="OBSERVED"/>
        <default applyOnUpdate="0" expression="" field="EXPECTED"/>
        <default applyOnUpdate="0" expression="" field="ODE"/>
        <default applyOnUpdate="0" expression="" field="REL_RISK"/>
        <default applyOnUpdate="0" expression="" field="POPULATION"/>
        <default applyOnUpdate="0" expression="" field="GINI_CLUST"/>
      </defaults>
      <constraints>
        <constraint unique_strength="0" notnull_strength="0" exp_strength="0" field="CLUSTER" constraints="0"/>
        <constraint unique_strength="0" notnull_strength="0" exp_strength="0" field="LOC_ID" constraints="0"/>
        <constraint unique_strength="0" notnull_strength="0" exp_strength="0" field="LATITUDE" constraints="0"/>
        <constraint unique_strength="0" notnull_strength="0" exp_strength="0" field="LONGITUDE" constraints="0"/>
        <constraint unique_strength="0" notnull_strength="0" exp_strength="0" field="RADIUS" constraints="0"/>
        <constraint unique_strength="0" notnull_strength="0" exp_strength="0" field="START_DATE" constraints="0"/>
        <constraint unique_strength="0" notnull_strength="0" exp_strength="0" field="END_DATE" constraints="0"/>
        <constraint unique_strength="0" notnull_strength="0" exp_strength="0" field="NUMBER_LOC" constraints="0"/>
        <constraint unique_strength="0" notnull_strength="0" exp_strength="0" field="LLR" constraints="0"/>
        <constraint unique_strength="0" notnull_strength="0" exp_strength="0" field="P_VALUE" constraints="0"/>
        <constraint unique_strength="0" notnull_strength="0" exp_strength="0" field="OBSERVED" constraints="0"/>
        <constraint unique_strength="0" notnull_strength="0" exp_strength="0" field="EXPECTED" constraints="0"/>
        <constraint unique_strength="0" notnull_strength="0" exp_strength="0" field="ODE" constraints="0"/>
        <constraint unique_strength="0" notnull_strength="0" exp_strength="0" field="REL_RISK" constraints="0"/>
        <constraint unique_strength="0" notnull_strength="0" exp_strength="0" field="POPULATION" constraints="0"/>
        <constraint unique_strength="0" notnull_strength="0" exp_strength="0" field="GINI_CLUST" constraints="0"/>
      </constraints>
      <constraintExpressions>
        <constraint desc="" field="CLUSTER" exp=""/>
        <constraint desc="" field="LOC_ID" exp=""/>
        <constraint desc="" field="LATITUDE" exp=""/>
        <constraint desc="" field="LONGITUDE" exp=""/>
        <constraint desc="" field="RADIUS" exp=""/>
        <constraint desc="" field="START_DATE" exp=""/>
        <constraint desc="" field="END_DATE" exp=""/>
        <constraint desc="" field="NUMBER_LOC" exp=""/>
        <constraint desc="" field="LLR" exp=""/>
        <constraint desc="" field="P_VALUE" exp=""/>
        <constraint desc="" field="OBSERVED" exp=""/>
        <constraint desc="" field="EXPECTED" exp=""/>
        <constraint desc="" field="ODE" exp=""/>
        <constraint desc="" field="REL_RISK" exp=""/>
        <constraint desc="" field="POPULATION" exp=""/>
        <constraint desc="" field="GINI_CLUST" exp=""/>
      </constraintExpressions>
      <expressionfields/>
      <attributeactions>
        <defaultAction key="Canvas" value="{00000000-0000-0000-0000-000000000000}"/>
      </attributeactions>
      <attributetableconfig sortExpression="" actionWidgetStyle="dropDown" sortOrder="0">
        <columns>
          <column name="CLUSTER" hidden="0" type="field" width="-1"/>
          <column name="LOC_ID" hidden="0" type="field" width="-1"/>
          <column name="LATITUDE" hidden="0" type="field" width="-1"/>
          <column name="LONGITUDE" hidden="0" type="field" width="-1"/>
          <column name="RADIUS" hidden="0" type="field" width="-1"/>
          <column name="START_DATE" hidden="0" type="field" width="-1"/>
          <column name="END_DATE" hidden="0" type="field" width="-1"/>
          <column name="NUMBER_LOC" hidden="0" type="field" width="-1"/>
          <column name="LLR" hidden="0" type="field" width="-1"/>
          <column name="P_VALUE" hidden="0" type="field" width="-1"/>
          <column name="OBSERVED" hidden="0" type="field" width="-1"/>
          <column name="EXPECTED" hidden="0" type="field" width="-1"/>
          <column name="ODE" hidden="0" type="field" width="-1"/>
          <column name="REL_RISK" hidden="0" type="field" width="-1"/>
          <column name="POPULATION" hidden="0" type="field" width="-1"/>
          <column name="GINI_CLUST" hidden="0" type="field" width="-1"/>
          <column hidden="1" type="actions" width="-1"/>
        </columns>
      </attributetableconfig>
      <conditionalstyles>
        <rowstyles/>
        <fieldstyles/>
      </conditionalstyles>
      <storedexpressions/>
      <editform tolerant="1"></editform>
      <editforminit/>
      <editforminitcodesource>0</editforminitcodesource>
      <editforminitfilepath></editforminitfilepath>
      <editforminitcode><![CDATA[# -*- coding: utf-8 -*-
"""
QGIS forms can have a Python function that is called when the form is
opened.

Use this function to add extra logic to your forms.

Enter the name of the function in the "Python Init function"
field.
An example follows:
"""
from qgis.PyQt.QtWidgets import QWidget

def my_form_open(dialog, layer, feature):
    geom = feature.geometry()
    control = dialog.findChild(QWidget, "MyLineEdit")
]]></editforminitcode>
      <featformsuppress>0</featformsuppress>
      <editorlayout>generatedlayout</editorlayout>
      <editable>
        <field name="CLUSTER" editable="1"/>
        <field name="END_DATE" editable="1"/>
        <field name="EXPECTED" editable="1"/>
        <field name="GINI_CLUST" editable="1"/>
        <field name="LATITUDE" editable="1"/>
        <field name="LLR" editable="1"/>
        <field name="LOC_ID" editable="1"/>
        <field name="LONGITUDE" editable="1"/>
        <field name="NUMBER_LOC" editable="1"/>
        <field name="OBSERVED" editable="1"/>
        <field name="ODE" editable="1"/>
        <field name="POPULATION" editable="1"/>
        <field name="P_VALUE" editable="1"/>
        <field name="RADIUS" editable="1"/>
        <field name="REL_RISK" editable="1"/>
        <field name="START_DATE" editable="1"/>
      </editable>
      <labelOnTop>
        <field labelOnTop="0" name="CLUSTER"/>
        <field labelOnTop="0" name="END_DATE"/>
        <field labelOnTop="0" name="EXPECTED"/>
        <field labelOnTop="0" name="GINI_CLUST"/>
        <field labelOnTop="0" name="LATITUDE"/>
        <field labelOnTop="0" name="LLR"/>
        <field labelOnTop="0" name="LOC_ID"/>
        <field labelOnTop="0" name="LONGITUDE"/>
        <field labelOnTop="0" name="NUMBER_LOC"/>
        <field labelOnTop="0" name="OBSERVED"/>
        <field labelOnTop="0" name="ODE"/>
        <field labelOnTop="0" name="POPULATION"/>
        <field labelOnTop="0" name="P_VALUE"/>
        <field labelOnTop="0" name="RADIUS"/>
        <field labelOnTop="0" name="REL_RISK"/>
        <field labelOnTop="0" name="START_DATE"/>
      </labelOnTop>
      <reuseLastValue>
        <field name="CLUSTER" reuseLastValue="0"/>
        <field name="END_DATE" reuseLastValue="0"/>
        <field name="EXPECTED" reuseLastValue="0"/>
        <field name="GINI_CLUST" reuseLastValue="0"/>
        <field name="LATITUDE" reuseLastValue="0"/>
        <field name="LLR" reuseLastValue="0"/>
        <field name="LOC_ID" reuseLastValue="0"/>
        <field name="LONGITUDE" reuseLastValue="0"/>
        <field name="NUMBER_LOC" reuseLastValue="0"/>
        <field name="OBSERVED" reuseLastValue="0"/>
        <field name="ODE" reuseLastValue="0"/>
        <field name="POPULATION" reuseLastValue="0"/>
        <field name="P_VALUE" reuseLastValue="0"/>
        <field name="RADIUS" reuseLastValue="0"/>
        <field name="REL_RISK" reuseLastValue="0"/>
        <field name="START_DATE" reuseLastValue="0"/>
      </reuseLastValue>
      <dataDefinedFieldProperties/>
      <widgets/>
      <previewExpression>"LOC_ID"</previewExpression>
      <mapTip></mapTip>
    </maplayer>
    <maplayer styleCategories="AllStyleCategories" maxScale="0" type="raster" autoRefreshEnabled="0" minScale="1e+08" hasScaleBasedVisibilityFlag="0" legendPlaceholderImage="" autoRefreshTime="0" refreshOnNotifyEnabled="0" refreshOnNotifyMessage="">
      <extent>
        <xmin>18.73124994000000143</xmin>
        <ymin>-5.11041644400000017</ymin>
        <xmax>18.92458327299999965</xmax>
        <ymax>-4.97958311200000026</ymax>
      </extent>
      <wgs84extent>
        <xmin>18.73124994000000143</xmin>
        <ymin>-5.11041644400000017</ymin>
        <xmax>18.92458327299999965</xmax>
        <ymax>-4.97958311200000026</ymax>
      </wgs84extent>
      <id>Pop_densKKT_03c85841_5273_417a_9f55_51fd83758fb0</id>
      <datasource>../OneDrive/PhD insights/Zero_dose paper to be published/Zero-dose Manuscript/Pop_densKKT.tif</datasource>
      <keywordList>
        <value></value>
      </keywordList>
      <layername>Pop_densKKT</layername>
      <srs>
        <spatialrefsys nativeFormat="Wkt">
          <wkt>GEOGCRS["WGS 84",ENSEMBLE["World Geodetic System 1984 ensemble",MEMBER["World Geodetic System 1984 (Transit)"],MEMBER["World Geodetic System 1984 (G730)"],MEMBER["World Geodetic System 1984 (G873)"],MEMBER["World Geodetic System 1984 (G1150)"],MEMBER["World Geodetic System 1984 (G1674)"],MEMBER["World Geodetic System 1984 (G1762)"],MEMBER["World Geodetic System 1984 (G2139)"],ELLIPSOID["WGS 84",6378137,298.257223563,LENGTHUNIT["metre",1]],ENSEMBLEACCURACY[2.0]],PRIMEM["Greenwich",0,ANGLEUNIT["degree",0.0174532925199433]],CS[ellipsoidal,2],AXIS["geodetic latitude (Lat)",north,ORDER[1],ANGLEUNIT["degree",0.0174532925199433]],AXIS["geodetic longitude (Lon)",east,ORDER[2],ANGLEUNIT["degree",0.0174532925199433]],USAGE[SCOPE["Horizontal component of 3D system."],AREA["World."],BBOX[-90,-180,90,180]],ID["EPSG",4326]]</wkt>
          <proj4>+proj=longlat +datum=WGS84 +no_defs</proj4>
          <srsid>3452</srsid>
          <srid>4326</srid>
          <authid>EPSG:4326</authid>
          <description>WGS 84</description>
          <projectionacronym>longlat</projectionacronym>
          <ellipsoidacronym>EPSG:7030</ellipsoidacronym>
          <geographicflag>true</geographicflag>
        </spatialrefsys>
      </srs>
      <resourceMetadata>
        <identifier></identifier>
        <parentidentifier></parentidentifier>
        <language></language>
        <type></type>
        <title></title>
        <abstract></abstract>
        <contact>
          <name></name>
          <organization></organization>
          <position></position>
          <voice></voice>
          <fax></fax>
          <email></email>
          <role></role>
        </contact>
        <links/>
        <dates/>
        <fees></fees>
        <encoding></encoding>
        <crs>
          <spatialrefsys nativeFormat="Wkt">
            <wkt></wkt>
            <proj4></proj4>
            <srsid>0</srsid>
            <srid>0</srid>
            <authid></authid>
            <description></description>
            <projectionacronym></projectionacronym>
            <ellipsoidacronym></ellipsoidacronym>
            <geographicflag>false</geographicflag>
          </spatialrefsys>
        </crs>
        <extent>
          <spatial dimensions="2" crs="" maxx="0" miny="0" minz="0" maxy="0" minx="0" maxz="0"/>
          <temporal>
            <period>
              <start></start>
              <end></end>
            </period>
          </temporal>
        </extent>
      </resourceMetadata>
      <provider>gdal</provider>
      <noData>
        <noDataList useSrcNoData="1" bandNo="1"/>
      </noData>
      <map-layer-style-manager current="default">
        <map-layer-style name="default"/>
      </map-layer-style-manager>
      <metadataUrls/>
      <flags>
        <Identifiable>1</Identifiable>
        <Removable>1</Removable>
        <Searchable>1</Searchable>
        <Private>0</Private>
      </flags>
      <temporal enabled="0" mode="0" fetchMode="0">
        <fixedRange>
          <start></start>
          <end></end>
        </fixedRange>
      </temporal>
      <elevation band="1" enabled="0" zscale="1" zoffset="0" symbology="Line">
        <data-defined-properties>
          <Option type="Map">
            <Option name="name" type="QString" value=""/>
            <Option name="properties"/>
            <Option name="type" type="QString" value="collection"/>
          </Option>
        </data-defined-properties>
        <profileLineSymbol>
          <symbol name="" is_animated="0" clip_to_extent="1" alpha="1" type="line" force_rhr="0" frame_rate="10">
            <data_defined_properties>
              <Option type="Map">
                <Option name="name" type="QString" value=""/>
                <Option name="properties"/>
                <Option name="type" type="QString" value="collection"/>
              </Option>
            </data_defined_properties>
            <layer enabled="1" id="{4917de6a-c11f-423a-8dca-9177b4a621eb}" pass="0" locked="0" class="SimpleLine">
              <Option type="Map">
                <Option name="align_dash_pattern" type="QString" value="0"/>
                <Option name="capstyle" type="QString" value="square"/>
                <Option name="customdash" type="QString" value="5;2"/>
                <Option name="customdash_map_unit_scale" type="QString" value="3x:0,0,0,0,0,0"/>
                <Option name="customdash_unit" type="QString" value="MM"/>
                <Option name="dash_pattern_offset" type="QString" value="0"/>
                <Option name="dash_pattern_offset_map_unit_scale" type="QString" value="3x:0,0,0,0,0,0"/>
                <Option name="dash_pattern_offset_unit" type="QString" value="MM"/>
                <Option name="draw_inside_polygon" type="QString" value="0"/>
                <Option name="joinstyle" type="QString" value="bevel"/>
                <Option name="line_color" type="QString" value="133,182,111,255"/>
                <Option name="line_style" type="QString" value="solid"/>
                <Option name="line_width" type="QString" value="0.6"/>
                <Option name="line_width_unit" type="QString" value="MM"/>
                <Option name="offset" type="QString" value="0"/>
                <Option name="offset_map_unit_scale" type="QString" value="3x:0,0,0,0,0,0"/>
                <Option name="offset_unit" type="QString" value="MM"/>
                <Option name="ring_filter" type="QString" value="0"/>
                <Option name="trim_distance_end" type="QString" value="0"/>
                <Option name="trim_distance_end_map_unit_scale" type="QString" value="3x:0,0,0,0,0,0"/>
                <Option name="trim_distance_end_unit" type="QString" value="MM"/>
                <Option name="trim_distance_start" type="QString" value="0"/>
                <Option name="trim_distance_start_map_unit_scale" type="QString" value="3x:0,0,0,0,0,0"/>
                <Option name="trim_distance_start_unit" type="QString" value="MM"/>
                <Option name="tweak_dash_pattern_on_corners" type="QString" value="0"/>
                <Option name="use_custom_dash" type="QString" value="0"/>
                <Option name="width_map_unit_scale" type="QString" value="3x:0,0,0,0,0,0"/>
              </Option>
              <data_defined_properties>
                <Option type="Map">
                  <Option name="name" type="QString" value=""/>
                  <Option name="properties"/>
                  <Option name="type" type="QString" value="collection"/>
                </Option>
              </data_defined_properties>
            </layer>
          </symbol>
        </profileLineSymbol>
        <profileFillSymbol>
          <symbol name="" is_animated="0" clip_to_extent="1" alpha="1" type="fill" force_rhr="0" frame_rate="10">
            <data_defined_properties>
              <Option type="Map">
                <Option name="name" type="QString" value=""/>
                <Option name="properties"/>
                <Option name="type" type="QString" value="collection"/>
              </Option>
            </data_defined_properties>
            <layer enabled="1" id="{7ba12a94-0fe0-42a9-b43b-3742b43b800d}" pass="0" locked="0" class="SimpleFill">
              <Option type="Map">
                <Option name="border_width_map_unit_scale" type="QString" value="3x:0,0,0,0,0,0"/>
                <Option name="color" type="QString" value="133,182,111,255"/>
                <Option name="joinstyle" type="QString" value="bevel"/>
                <Option name="offset" type="QString" value="0,0"/>
                <Option name="offset_map_unit_scale" type="QString" value="3x:0,0,0,0,0,0"/>
                <Option name="offset_unit" type="QString" value="MM"/>
                <Option name="outline_color" type="QString" value="35,35,35,255"/>
                <Option name="outline_style" type="QString" value="no"/>
                <Option name="outline_width" type="QString" value="0.26"/>
                <Option name="outline_width_unit" type="QString" value="MM"/>
                <Option name="style" type="QString" value="solid"/>
              </Option>
              <data_defined_properties>
                <Option type="Map">
                  <Option name="name" type="QString" value=""/>
                  <Option name="properties"/>
                  <Option name="type" type="QString" value="collection"/>
                </Option>
              </data_defined_properties>
            </layer>
          </symbol>
        </profileFillSymbol>
      </elevation>
      <customproperties>
        <Option type="Map">
          <Option name="WMSBackgroundLayer" type="bool" value="false"/>
          <Option name="WMSPublishDataSourceUrl" type="bool" value="false"/>
          <Option name="embeddedWidgets/count" type="int" value="0"/>
          <Option name="identify/format" type="QString" value="Value"/>
        </Option>
      </customproperties>
      <mapTip></mapTip>
      <pipe-data-defined-properties>
        <Option type="Map">
          <Option name="name" type="QString" value=""/>
          <Option name="properties"/>
          <Option name="type" type="QString" value="collection"/>
        </Option>
      </pipe-data-defined-properties>
      <pipe>
        <provider>
          <resampling enabled="false" zoomedInResamplingMethod="nearestNeighbour" zoomedOutResamplingMethod="nearestNeighbour" maxOversampling="2"/>
        </provider>
        <rasterrenderer opacity="1" alphaBand="-1" band="1" nodataColor="" classificationMin="2.2635625" type="singlebandpseudocolor" classificationMax="152.4721543">
          <rasterTransparency/>
          <minMaxOrigin>
            <limits>None</limits>
            <extent>WholeRaster</extent>
            <statAccuracy>Estimated</statAccuracy>
            <cumulativeCutLower>0.02</cumulativeCutLower>
            <cumulativeCutUpper>0.98</cumulativeCutUpper>
            <stdDevFactor>2</stdDevFactor>
          </minMaxOrigin>
          <rastershader>
            <colorrampshader colorRampType="INTERPOLATED" clip="0" maximumValue="152.4721543" labelPrecision="4" classificationMode="1" minimumValue="2.2635624999999999">
              <colorramp name="[source]" type="gradient">
                <Option type="Map">
                  <Option name="color1" type="QString" value="255,245,240,255"/>
                  <Option name="color2" type="QString" value="103,0,13,255"/>
                  <Option name="direction" type="QString" value="ccw"/>
                  <Option name="discrete" type="QString" value="0"/>
                  <Option name="rampType" type="QString" value="gradient"/>
                  <Option name="spec" type="QString" value="rgb"/>
                  <Option name="stops" type="QString" value="0.13;254,224,210,255;rgb;ccw:0.26;252,187,161,255;rgb;ccw:0.39;252,146,114,255;rgb;ccw:0.52;251,106,74,255;rgb;ccw:0.65;239,59,44,255;rgb;ccw:0.78;203,24,29,255;rgb;ccw:0.9;165,15,21,255;rgb;ccw"/>
                </Option>
              </colorramp>
              <item alpha="255" color="#fff5f0" value="2.263562486272787" label="2.2636"/>
              <item alpha="255" color="#fee0d2" value="21.79067942839886" label="21.7907"/>
              <item alpha="255" color="#fcbba1" value="41.31779637052494" label="41.3178"/>
              <item alpha="255" color="#fc9272" value="60.84491331265101" label="60.8449"/>
              <item alpha="255" color="#fb6a4a" value="80.37203025477709" label="80.3720"/>
              <item alpha="255" color="#ef3b2c" value="99.89914719690316" label="99.8991"/>
              <item alpha="255" color="#cb181d" value="119.42626413902923" label="119.4263"/>
              <item alpha="255" color="#a50f15" value="137.45129516253022" label="137.4513"/>
              <item alpha="255" color="#67000d" value="152.47215434878103" label="152.4722"/>
              <rampLegendSettings minimumLabel="" suffix="" orientation="2" useContinuousLegend="1" prefix="" maximumLabel="" direction="0">
                <numericFormat id="basic">
                  <Option type="Map">
                    <Option name="decimal_separator" type="invalid"/>
                    <Option name="decimals" type="int" value="6"/>
                    <Option name="rounding_type" type="int" value="0"/>
                    <Option name="show_plus" type="bool" value="false"/>
                    <Option name="show_thousand_separator" type="bool" value="true"/>
                    <Option name="show_trailing_zeros" type="bool" value="false"/>
                    <Option name="thousand_separator" type="invalid"/>
                  </Option>
                </numericFormat>
              </rampLegendSettings>
            </colorrampshader>
          </rastershader>
        </rasterrenderer>
        <brightnesscontrast contrast="0" brightness="0" gamma="1"/>
        <huesaturation colorizeBlue="128" colorizeRed="255" invertColors="0" saturation="0" colorizeGreen="128" colorizeStrength="100" colorizeOn="0" grayscaleMode="0"/>
        <rasterresampler maxOversampling="2"/>
        <resamplingStage>resamplingFilter</resamplingStage>
      </pipe>
      <blendMode>0</blendMode>
    </maplayer>
    <maplayer simplifyDrawingHints="1" refreshOnNotifyMessage="" legendPlaceholderImage="" simplifyAlgorithm="0" autoRefreshTime="0" maxScale="0" type="vector" simplifyMaxScale="1" readOnly="0" labelsEnabled="1" refreshOnNotifyEnabled="0" symbologyReferenceScale="-1" autoRefreshEnabled="0" geometry="Polygon" hasScaleBasedVisibilityFlag="0" simplifyLocal="1" wkbType="MultiPolygon" minScale="100000000" simplifyDrawingTol="1" styleCategories="AllStyleCategories">
      <extent>
        <xmin>16.45084000000002789</xmin>
        <ymin>-6.43444799999997485</ymin>
        <xmax>20.19639900000004218</xmax>
        <ymax>-3.28360899999989897</ymax>
      </extent>
      <wgs84extent>
        <xmin>16.45084000000002789</xmin>
        <ymin>-6.43444799999997485</ymin>
        <xmax>20.19639900000004218</xmax>
        <ymax>-3.28360899999989897</ymax>
      </wgs84extent>
      <id>Province_de_Kwilu_7a0c5a36_44de_4533_af2d_91e9e053e825</id>
      <datasource>../OneDrive/Kikwit fieldwork Sept_Oct 2022/Province de Kwilu.shp</datasource>
      <keywordList>
        <value></value>
      </keywordList>
      <layername>Province de Kwilu</layername>
      <srs>
        <spatialrefsys nativeFormat="Wkt">
          <wkt>GEOGCRS["WGS 84",ENSEMBLE["World Geodetic System 1984 ensemble",MEMBER["World Geodetic System 1984 (Transit)"],MEMBER["World Geodetic System 1984 (G730)"],MEMBER["World Geodetic System 1984 (G873)"],MEMBER["World Geodetic System 1984 (G1150)"],MEMBER["World Geodetic System 1984 (G1674)"],MEMBER["World Geodetic System 1984 (G1762)"],MEMBER["World Geodetic System 1984 (G2139)"],ELLIPSOID["WGS 84",6378137,298.257223563,LENGTHUNIT["metre",1]],ENSEMBLEACCURACY[2.0]],PRIMEM["Greenwich",0,ANGLEUNIT["degree",0.0174532925199433]],CS[ellipsoidal,2],AXIS["geodetic latitude (Lat)",north,ORDER[1],ANGLEUNIT["degree",0.0174532925199433]],AXIS["geodetic longitude (Lon)",east,ORDER[2],ANGLEUNIT["degree",0.0174532925199433]],USAGE[SCOPE["Horizontal component of 3D system."],AREA["World."],BBOX[-90,-180,90,180]],ID["EPSG",4326]]</wkt>
          <proj4>+proj=longlat +datum=WGS84 +no_defs</proj4>
          <srsid>3452</srsid>
          <srid>4326</srid>
          <authid>EPSG:4326</authid>
          <description>WGS 84</description>
          <projectionacronym>longlat</projectionacronym>
          <ellipsoidacronym>EPSG:7030</ellipsoidacronym>
          <geographicflag>true</geographicflag>
        </spatialrefsys>
      </srs>
      <resourceMetadata>
        <identifier></identifier>
        <parentidentifier></parentidentifier>
        <language></language>
        <type>dataset</type>
        <title></title>
        <abstract></abstract>
        <contact>
          <name></name>
          <organization></organization>
          <position></position>
          <voice></voice>
          <fax></fax>
          <email></email>
          <role></role>
        </contact>
        <links/>
        <dates/>
        <fees></fees>
        <encoding></encoding>
        <crs>
          <spatialrefsys nativeFormat="Wkt">
            <wkt>GEOGCRS["WGS 84",ENSEMBLE["World Geodetic System 1984 ensemble",MEMBER["World Geodetic System 1984 (Transit)"],MEMBER["World Geodetic System 1984 (G730)"],MEMBER["World Geodetic System 1984 (G873)"],MEMBER["World Geodetic System 1984 (G1150)"],MEMBER["World Geodetic System 1984 (G1674)"],MEMBER["World Geodetic System 1984 (G1762)"],MEMBER["World Geodetic System 1984 (G2139)"],ELLIPSOID["WGS 84",6378137,298.257223563,LENGTHUNIT["metre",1]],ENSEMBLEACCURACY[2.0]],PRIMEM["Greenwich",0,ANGLEUNIT["degree",0.0174532925199433]],CS[ellipsoidal,2],AXIS["geodetic latitude (Lat)",north,ORDER[1],ANGLEUNIT["degree",0.0174532925199433]],AXIS["geodetic longitude (Lon)",east,ORDER[2],ANGLEUNIT["degree",0.0174532925199433]],USAGE[SCOPE["Horizontal component of 3D system."],AREA["World."],BBOX[-90,-180,90,180]],ID["EPSG",4326]]</wkt>
            <proj4>+proj=longlat +datum=WGS84 +no_defs</proj4>
            <srsid>3452</srsid>
            <srid>4326</srid>
            <authid>EPSG:4326</authid>
            <description>WGS 84</description>
            <projectionacronym>longlat</projectionacronym>
            <ellipsoidacronym>EPSG:7030</ellipsoidacronym>
            <geographicflag>true</geographicflag>
          </spatialrefsys>
        </crs>
        <extent>
          <spatial dimensions="2" crs="EPSG:4326" maxx="0" miny="0" minz="0" maxy="0" minx="0" maxz="0"/>
          <temporal>
            <period>
              <start></start>
              <end></end>
            </period>
          </temporal>
        </extent>
      </resourceMetadata>
      <provider encoding="UTF-8">ogr</provider>
      <vectorjoins/>
      <layerDependencies/>
      <dataDependencies/>
      <expressionfields/>
      <map-layer-style-manager current="défaut">
        <map-layer-style name="défaut"/>
      </map-layer-style-manager>
      <auxiliaryLayer/>
      <metadataUrls/>
      <flags>
        <Identifiable>1</Identifiable>
        <Removable>1</Removable>
        <Searchable>1</Searchable>
        <Private>0</Private>
      </flags>
      <temporal durationUnit="min" startExpression="" accumulate="0" enabled="0" startField="" endExpression="" mode="0" durationField="" fixedDuration="0" limitMode="0" endField="">
        <fixedRange>
          <start></start>
          <end></end>
        </fixedRange>
      </temporal>
      <elevation zscale="1" extrusionEnabled="0" respectLayerSymbol="1" type="IndividualFeatures" zoffset="0" extrusion="0" binding="Centroid" showMarkerSymbolInSurfacePlots="0" symbology="Line" clamping="Terrain">
        <data-defined-properties>
          <Option type="Map">
            <Option name="name" type="QString" value=""/>
            <Option name="properties"/>
            <Option name="type" type="QString" value="collection"/>
          </Option>
        </data-defined-properties>
        <profileLineSymbol>
          <symbol name="" is_animated="0" clip_to_extent="1" alpha="1" type="line" force_rhr="0" frame_rate="10">
            <data_defined_properties>
              <Option type="Map">
                <Option name="name" type="QString" value=""/>
                <Option name="properties"/>
                <Option name="type" type="QString" value="collection"/>
              </Option>
            </data_defined_properties>
            <layer enabled="1" id="{234ac304-64a5-46e0-8a3c-76a99db7a508}" pass="0" locked="0" class="SimpleLine">
              <Option type="Map">
                <Option name="align_dash_pattern" type="QString" value="0"/>
                <Option name="capstyle" type="QString" value="square"/>
                <Option name="customdash" type="QString" value="5;2"/>
                <Option name="customdash_map_unit_scale" type="QString" value="3x:0,0,0,0,0,0"/>
                <Option name="customdash_unit" type="QString" value="MM"/>
                <Option name="dash_pattern_offset" type="QString" value="0"/>
                <Option name="dash_pattern_offset_map_unit_scale" type="QString" value="3x:0,0,0,0,0,0"/>
                <Option name="dash_pattern_offset_unit" type="QString" value="MM"/>
                <Option name="draw_inside_polygon" type="QString" value="0"/>
                <Option name="joinstyle" type="QString" value="bevel"/>
                <Option name="line_color" type="QString" value="152,125,183,255"/>
                <Option name="line_style" type="QString" value="solid"/>
                <Option name="line_width" type="QString" value="0.6"/>
                <Option name="line_width_unit" type="QString" value="MM"/>
                <Option name="offset" type="QString" value="0"/>
                <Option name="offset_map_unit_scale" type="QString" value="3x:0,0,0,0,0,0"/>
                <Option name="offset_unit" type="QString" value="MM"/>
                <Option name="ring_filter" type="QString" value="0"/>
                <Option name="trim_distance_end" type="QString" value="0"/>
                <Option name="trim_distance_end_map_unit_scale" type="QString" value="3x:0,0,0,0,0,0"/>
                <Option name="trim_distance_end_unit" type="QString" value="MM"/>
                <Option name="trim_distance_start" type="QString" value="0"/>
                <Option name="trim_distance_start_map_unit_scale" type="QString" value="3x:0,0,0,0,0,0"/>
                <Option name="trim_distance_start_unit" type="QString" value="MM"/>
                <Option name="tweak_dash_pattern_on_corners" type="QString" value="0"/>
                <Option name="use_custom_dash" type="QString" value="0"/>
                <Option name="width_map_unit_scale" type="QString" value="3x:0,0,0,0,0,0"/>
              </Option>
              <data_defined_properties>
                <Option type="Map">
                  <Option name="name" type="QString" value=""/>
                  <Option name="properties"/>
                  <Option name="type" type="QString" value="collection"/>
                </Option>
              </data_defined_properties>
            </layer>
          </symbol>
        </profileLineSymbol>
        <profileFillSymbol>
          <symbol name="" is_animated="0" clip_to_extent="1" alpha="1" type="fill" force_rhr="0" frame_rate="10">
            <data_defined_properties>
              <Option type="Map">
                <Option name="name" type="QString" value=""/>
                <Option name="properties"/>
                <Option name="type" type="QString" value="collection"/>
              </Option>
            </data_defined_properties>
            <layer enabled="1" id="{e67cffac-a520-4441-9c0b-ff6a4fb9ba3e}" pass="0" locked="0" class="SimpleFill">
              <Option type="Map">
                <Option name="border_width_map_unit_scale" type="QString" value="3x:0,0,0,0,0,0"/>
                <Option name="color" type="QString" value="152,125,183,255"/>
                <Option name="joinstyle" type="QString" value="bevel"/>
                <Option name="offset" type="QString" value="0,0"/>
                <Option name="offset_map_unit_scale" type="QString" value="3x:0,0,0,0,0,0"/>
                <Option name="offset_unit" type="QString" value="MM"/>
                <Option name="outline_color" type="QString" value="109,89,131,255"/>
                <Option name="outline_style" type="QString" value="solid"/>
                <Option name="outline_width" type="QString" value="0.2"/>
                <Option name="outline_width_unit" type="QString" value="MM"/>
                <Option name="style" type="QString" value="solid"/>
              </Option>
              <data_defined_properties>
                <Option type="Map">
                  <Option name="name" type="QString" value=""/>
                  <Option name="properties"/>
                  <Option name="type" type="QString" value="collection"/>
                </Option>
              </data_defined_properties>
            </layer>
          </symbol>
        </profileFillSymbol>
        <profileMarkerSymbol>
          <symbol name="" is_animated="0" clip_to_extent="1" alpha="1" type="marker" force_rhr="0" frame_rate="10">
            <data_defined_properties>
              <Option type="Map">
                <Option name="name" type="QString" value=""/>
                <Option name="properties"/>
                <Option name="type" type="QString" value="collection"/>
              </Option>
            </data_defined_properties>
            <layer enabled="1" id="{63709b96-2601-429a-9679-38d9c49d8514}" pass="0" locked="0" class="SimpleMarker">
              <Option type="Map">
                <Option name="angle" type="QString" value="0"/>
                <Option name="cap_style" type="QString" value="square"/>
                <Option name="color" type="QString" value="152,125,183,255"/>
                <Option name="horizontal_anchor_point" type="QString" value="1"/>
                <Option name="joinstyle" type="QString" value="bevel"/>
                <Option name="name" type="QString" value="diamond"/>
                <Option name="offset" type="QString" value="0,0"/>
                <Option name="offset_map_unit_scale" type="QString" value="3x:0,0,0,0,0,0"/>
                <Option name="offset_unit" type="QString" value="MM"/>
                <Option name="outline_color" type="QString" value="109,89,131,255"/>
                <Option name="outline_style" type="QString" value="solid"/>
                <Option name="outline_width" type="QString" value="0.2"/>
                <Option name="outline_width_map_unit_scale" type="QString" value="3x:0,0,0,0,0,0"/>
                <Option name="outline_width_unit" type="QString" value="MM"/>
                <Option name="scale_method" type="QString" value="diameter"/>
                <Option name="size" type="QString" value="3"/>
                <Option name="size_map_unit_scale" type="QString" value="3x:0,0,0,0,0,0"/>
                <Option name="size_unit" type="QString" value="MM"/>
                <Option name="vertical_anchor_point" type="QString" value="1"/>
              </Option>
              <data_defined_properties>
                <Option type="Map">
                  <Option name="name" type="QString" value=""/>
                  <Option name="properties"/>
                  <Option name="type" type="QString" value="collection"/>
                </Option>
              </data_defined_properties>
            </layer>
          </symbol>
        </profileMarkerSymbol>
      </elevation>
      <renderer-v2 symbollevels="0" referencescale="-1" forceraster="0" enableorderby="0" type="singleSymbol">
        <symbols>
          <symbol name="0" is_animated="0" clip_to_extent="1" alpha="1" type="fill" force_rhr="0" frame_rate="10">
            <data_defined_properties>
              <Option type="Map">
                <Option name="name" type="QString" value=""/>
                <Option name="properties"/>
                <Option name="type" type="QString" value="collection"/>
              </Option>
            </data_defined_properties>
            <layer enabled="1" id="{29f9fc92-a898-47ae-b17c-8a5eee95d5c2}" pass="0" locked="0" class="SimpleFill">
              <Option type="Map">
                <Option name="border_width_map_unit_scale" type="QString" value="3x:0,0,0,0,0,0"/>
                <Option name="color" type="QString" value="84,162,181,196"/>
                <Option name="joinstyle" type="QString" value="bevel"/>
                <Option name="offset" type="QString" value="0,0"/>
                <Option name="offset_map_unit_scale" type="QString" value="3x:0,0,0,0,0,0"/>
                <Option name="offset_unit" type="QString" value="MM"/>
                <Option name="outline_color" type="QString" value="35,35,35,255"/>
                <Option name="outline_style" type="QString" value="solid"/>
                <Option name="outline_width" type="QString" value="0.26"/>
                <Option name="outline_width_unit" type="QString" value="MM"/>
                <Option name="style" type="QString" value="solid"/>
              </Option>
              <data_defined_properties>
                <Option type="Map">
                  <Option name="name" type="QString" value=""/>
                  <Option name="properties"/>
                  <Option name="type" type="QString" value="collection"/>
                </Option>
              </data_defined_properties>
            </layer>
          </symbol>
        </symbols>
        <rotation/>
        <sizescale/>
      </renderer-v2>
      <labeling type="simple">
        <settings calloutType="simple">
          <text-style fontSizeMapUnitScale="3x:0,0,0,0,0,0" previewBkgrdColor="255,255,255,255" useSubstitutions="0" capitalization="0" fontWordSpacing="0" namedStyle="Normal" fontKerning="1" forcedBold="0" forcedItalic="0" allowHtml="0" textOpacity="1" fontFamily="Arial" legendString="Aa" fontStrikeout="0" fieldName="NAME_2" isExpression="0" blendMode="0" fontLetterSpacing="0" textOrientation="horizontal" fontWeight="50" fontSize="10" fontSizeUnit="Point" fontUnderline="0" multilineHeightUnit="Percentage" textColor="50,50,50,255" fontItalic="0" multilineHeight="1">
            <families/>
            <text-buffer bufferJoinStyle="128" bufferDraw="0" bufferSizeMapUnitScale="3x:0,0,0,0,0,0" bufferColor="250,250,250,255" bufferSize="1" bufferBlendMode="0" bufferOpacity="1" bufferNoFill="1" bufferSizeUnits="MM"/>
            <text-mask maskJoinStyle="128" maskedSymbolLayers="" maskEnabled="0" maskSize="0" maskType="0" maskOpacity="1" maskSizeUnits="MM" maskSizeMapUnitScale="3x:0,0,0,0,0,0"/>
            <background shapeRadiiUnit="Point" shapeBorderWidthUnit="Point" shapeOffsetUnit="Point" shapeType="0" shapeSizeY="0" shapeRadiiMapUnitScale="3x:0,0,0,0,0,0" shapeSizeType="0" shapeBorderWidth="0" shapeSizeMapUnitScale="3x:0,0,0,0,0,0" shapeFillColor="255,255,255,255" shapeSizeUnit="Point" shapeBorderColor="128,128,128,255" shapeSizeX="0" shapeJoinStyle="64" shapeRotation="0" shapeDraw="0" shapeOpacity="1" shapeRadiiX="0" shapeRotationType="0" shapeSVGFile="" shapeOffsetMapUnitScale="3x:0,0,0,0,0,0" shapeBorderWidthMapUnitScale="3x:0,0,0,0,0,0" shapeOffsetY="0" shapeOffsetX="0" shapeBlendMode="0" shapeRadiiY="0">
              <symbol name="markerSymbol" is_animated="0" clip_to_extent="1" alpha="1" type="marker" force_rhr="0" frame_rate="10">
                <data_defined_properties>
                  <Option type="Map">
                    <Option name="name" type="QString" value=""/>
                    <Option name="properties"/>
                    <Option name="type" type="QString" value="collection"/>
                  </Option>
                </data_defined_properties>
                <layer enabled="1" id="" pass="0" locked="0" class="SimpleMarker">
                  <Option type="Map">
                    <Option name="angle" type="QString" value="0"/>
                    <Option name="cap_style" type="QString" value="square"/>
                    <Option name="color" type="QString" value="213,180,60,255"/>
                    <Option name="horizontal_anchor_point" type="QString" value="1"/>
                    <Option name="joinstyle" type="QString" value="bevel"/>
                    <Option name="name" type="QString" value="circle"/>
                    <Option name="offset" type="QString" value="0,0"/>
                    <Option name="offset_map_unit_scale" type="QString" value="3x:0,0,0,0,0,0"/>
                    <Option name="offset_unit" type="QString" value="MM"/>
                    <Option name="outline_color" type="QString" value="35,35,35,255"/>
                    <Option name="outline_style" type="QString" value="solid"/>
                    <Option name="outline_width" type="QString" value="0"/>
                    <Option name="outline_width_map_unit_scale" type="QString" value="3x:0,0,0,0,0,0"/>
                    <Option name="outline_width_unit" type="QString" value="MM"/>
                    <Option name="scale_method" type="QString" value="diameter"/>
                    <Option name="size" type="QString" value="2"/>
                    <Option name="size_map_unit_scale" type="QString" value="3x:0,0,0,0,0,0"/>
                    <Option name="size_unit" type="QString" value="MM"/>
                    <Option name="vertical_anchor_point" type="QString" value="1"/>
                  </Option>
                  <data_defined_properties>
                    <Option type="Map">
                      <Option name="name" type="QString" value=""/>
                      <Option name="properties"/>
                      <Option name="type" type="QString" value="collection"/>
                    </Option>
                  </data_defined_properties>
                </layer>
              </symbol>
              <symbol name="fillSymbol" is_animated="0" clip_to_extent="1" alpha="1" type="fill" force_rhr="0" frame_rate="10">
                <data_defined_properties>
                  <Option type="Map">
                    <Option name="name" type="QString" value=""/>
                    <Option name="properties"/>
                    <Option name="type" type="QString" value="collection"/>
                  </Option>
                </data_defined_properties>
                <layer enabled="1" id="" pass="0" locked="0" class="SimpleFill">
                  <Option type="Map">
                    <Option name="border_width_map_unit_scale" type="QString" value="3x:0,0,0,0,0,0"/>
                    <Option name="color" type="QString" value="255,255,255,255"/>
                    <Option name="joinstyle" type="QString" value="bevel"/>
                    <Option name="offset" type="QString" value="0,0"/>
                    <Option name="offset_map_unit_scale" type="QString" value="3x:0,0,0,0,0,0"/>
                    <Option name="offset_unit" type="QString" value="MM"/>
                    <Option name="outline_color" type="QString" value="128,128,128,255"/>
                    <Option name="outline_style" type="QString" value="no"/>
                    <Option name="outline_width" type="QString" value="0"/>
                    <Option name="outline_width_unit" type="QString" value="Point"/>
                    <Option name="style" type="QString" value="solid"/>
                  </Option>
                  <data_defined_properties>
                    <Option type="Map">
                      <Option name="name" type="QString" value=""/>
                      <Option name="properties"/>
                      <Option name="type" type="QString" value="collection"/>
                    </Option>
                  </data_defined_properties>
                </layer>
              </symbol>
            </background>
            <shadow shadowRadius="1.5" shadowColor="0,0,0,255" shadowOffsetGlobal="1" shadowRadiusUnit="MM" shadowBlendMode="6" shadowOffsetMapUnitScale="3x:0,0,0,0,0,0" shadowOpacity="0.69999999999999996" shadowUnder="0" shadowScale="100" shadowOffsetUnit="MM" shadowRadiusMapUnitScale="3x:0,0,0,0,0,0" shadowDraw="0" shadowOffsetDist="1" shadowRadiusAlphaOnly="0" shadowOffsetAngle="135"/>
            <dd_properties>
              <Option type="Map">
                <Option name="name" type="QString" value=""/>
                <Option name="properties"/>
                <Option name="type" type="QString" value="collection"/>
              </Option>
            </dd_properties>
            <substitutions/>
          </text-style>
          <text-format formatNumbers="0" wrapChar="" rightDirectionSymbol=">" reverseDirectionSymbol="0" useMaxLineLengthForAutoWrap="1" multilineAlign="3" addDirectionSymbol="0" leftDirectionSymbol="&lt;" autoWrapLength="0" decimals="3" plussign="0" placeDirectionSymbol="0"/>
          <placement overrunDistanceUnit="MM" maxCurvedCharAngleOut="-25" labelOffsetMapUnitScale="3x:0,0,0,0,0,0" geometryGeneratorType="PointGeometry" lineAnchorPercent="0.5" overrunDistanceMapUnitScale="3x:0,0,0,0,0,0" lineAnchorClipping="0" repeatDistanceUnits="MM" rotationUnit="AngleDegrees" allowDegraded="0" centroidWhole="0" rotationAngle="0" repeatDistanceMapUnitScale="3x:0,0,0,0,0,0" overlapHandling="PreventOverlap" offsetType="0" offsetUnits="MM" distUnits="MM" placement="0" preserveRotation="1" dist="0" priority="5" yOffset="0" distMapUnitScale="3x:0,0,0,0,0,0" quadOffset="4" fitInPolygonOnly="0" repeatDistance="0" overrunDistance="0" maxCurvedCharAngleIn="25" polygonPlacementFlags="2" centroidInside="0" lineAnchorType="0" placementFlags="10" xOffset="0" lineAnchorTextPoint="CenterOfText" geometryGenerator="" layerType="PolygonGeometry" predefinedPositionOrder="TR,TL,BR,BL,R,L,TSR,BSR" geometryGeneratorEnabled="0"/>
          <rendering fontMaxPixelSize="10000" zIndex="0" obstacleFactor="1" fontMinPixelSize="3" obstacleType="1" fontLimitPixelSize="0" upsidedownLabels="0" obstacle="1" scaleMin="0" mergeLines="0" limitNumLabels="0" scaleMax="0" maxNumLabels="2000" unplacedVisibility="0" labelPerPart="0" scaleVisibility="0" drawLabels="1" minFeatureSize="0"/>
          <dd_properties>
            <Option type="Map">
              <Option name="name" type="QString" value=""/>
              <Option name="properties"/>
              <Option name="type" type="QString" value="collection"/>
            </Option>
          </dd_properties>
          <callout type="simple">
            <Option type="Map">
              <Option name="anchorPoint" type="QString" value="pole_of_inaccessibility"/>
              <Option name="blendMode" type="int" value="0"/>
              <Option name="ddProperties" type="Map">
                <Option name="name" type="QString" value=""/>
                <Option name="properties"/>
                <Option name="type" type="QString" value="collection"/>
              </Option>
              <Option name="drawToAllParts" type="bool" value="false"/>
              <Option name="enabled" type="QString" value="0"/>
              <Option name="labelAnchorPoint" type="QString" value="point_on_exterior"/>
              <Option name="lineSymbol" type="QString" value="&lt;symbol name=&quot;symbol&quot; is_animated=&quot;0&quot; clip_to_extent=&quot;1&quot; alpha=&quot;1&quot; type=&quot;line&quot; force_rhr=&quot;0&quot; frame_rate=&quot;10&quot;>&lt;data_defined_properties>&lt;Option type=&quot;Map&quot;>&lt;Option name=&quot;name&quot; type=&quot;QString&quot; value=&quot;&quot;/>&lt;Option name=&quot;properties&quot;/>&lt;Option name=&quot;type&quot; type=&quot;QString&quot; value=&quot;collection&quot;/>&lt;/Option>&lt;/data_defined_properties>&lt;layer enabled=&quot;1&quot; id=&quot;{15e9a5d4-c627-43b0-a6f9-80969cb9c662}&quot; pass=&quot;0&quot; locked=&quot;0&quot; class=&quot;SimpleLine&quot;>&lt;Option type=&quot;Map&quot;>&lt;Option name=&quot;align_dash_pattern&quot; type=&quot;QString&quot; value=&quot;0&quot;/>&lt;Option name=&quot;capstyle&quot; type=&quot;QString&quot; value=&quot;square&quot;/>&lt;Option name=&quot;customdash&quot; type=&quot;QString&quot; value=&quot;5;2&quot;/>&lt;Option name=&quot;customdash_map_unit_scale&quot; type=&quot;QString&quot; value=&quot;3x:0,0,0,0,0,0&quot;/>&lt;Option name=&quot;customdash_unit&quot; type=&quot;QString&quot; value=&quot;MM&quot;/>&lt;Option name=&quot;dash_pattern_offset&quot; type=&quot;QString&quot; value=&quot;0&quot;/>&lt;Option name=&quot;dash_pattern_offset_map_unit_scale&quot; type=&quot;QString&quot; value=&quot;3x:0,0,0,0,0,0&quot;/>&lt;Option name=&quot;dash_pattern_offset_unit&quot; type=&quot;QString&quot; value=&quot;MM&quot;/>&lt;Option name=&quot;draw_inside_polygon&quot; type=&quot;QString&quot; value=&quot;0&quot;/>&lt;Option name=&quot;joinstyle&quot; type=&quot;QString&quot; value=&quot;bevel&quot;/>&lt;Option name=&quot;line_color&quot; type=&quot;QString&quot; value=&quot;60,60,60,255&quot;/>&lt;Option name=&quot;line_style&quot; type=&quot;QString&quot; value=&quot;solid&quot;/>&lt;Option name=&quot;line_width&quot; type=&quot;QString&quot; value=&quot;0.3&quot;/>&lt;Option name=&quot;line_width_unit&quot; type=&quot;QString&quot; value=&quot;MM&quot;/>&lt;Option name=&quot;offset&quot; type=&quot;QString&quot; value=&quot;0&quot;/>&lt;Option name=&quot;offset_map_unit_scale&quot; type=&quot;QString&quot; value=&quot;3x:0,0,0,0,0,0&quot;/>&lt;Option name=&quot;offset_unit&quot; type=&quot;QString&quot; value=&quot;MM&quot;/>&lt;Option name=&quot;ring_filter&quot; type=&quot;QString&quot; value=&quot;0&quot;/>&lt;Option name=&quot;trim_distance_end&quot; type=&quot;QString&quot; value=&quot;0&quot;/>&lt;Option name=&quot;trim_distance_end_map_unit_scale&quot; type=&quot;QString&quot; value=&quot;3x:0,0,0,0,0,0&quot;/>&lt;Option name=&quot;trim_distance_end_unit&quot; type=&quot;QString&quot; value=&quot;MM&quot;/>&lt;Option name=&quot;trim_distance_start&quot; type=&quot;QString&quot; value=&quot;0&quot;/>&lt;Option name=&quot;trim_distance_start_map_unit_scale&quot; type=&quot;QString&quot; value=&quot;3x:0,0,0,0,0,0&quot;/>&lt;Option name=&quot;trim_distance_start_unit&quot; type=&quot;QString&quot; value=&quot;MM&quot;/>&lt;Option name=&quot;tweak_dash_pattern_on_corners&quot; type=&quot;QString&quot; value=&quot;0&quot;/>&lt;Option name=&quot;use_custom_dash&quot; type=&quot;QString&quot; value=&quot;0&quot;/>&lt;Option name=&quot;width_map_unit_scale&quot; type=&quot;QString&quot; value=&quot;3x:0,0,0,0,0,0&quot;/>&lt;/Option>&lt;data_defined_properties>&lt;Option type=&quot;Map&quot;>&lt;Option name=&quot;name&quot; type=&quot;QString&quot; value=&quot;&quot;/>&lt;Option name=&quot;properties&quot;/>&lt;Option name=&quot;type&quot; type=&quot;QString&quot; value=&quot;collection&quot;/>&lt;/Option>&lt;/data_defined_properties>&lt;/layer>&lt;/symbol>"/>
              <Option name="minLength" type="double" value="0"/>
              <Option name="minLengthMapUnitScale" type="QString" value="3x:0,0,0,0,0,0"/>
              <Option name="minLengthUnit" type="QString" value="MM"/>
              <Option name="offsetFromAnchor" type="double" value="0"/>
              <Option name="offsetFromAnchorMapUnitScale" type="QString" value="3x:0,0,0,0,0,0"/>
              <Option name="offsetFromAnchorUnit" type="QString" value="MM"/>
              <Option name="offsetFromLabel" type="double" value="0"/>
              <Option name="offsetFromLabelMapUnitScale" type="QString" value="3x:0,0,0,0,0,0"/>
              <Option name="offsetFromLabelUnit" type="QString" value="MM"/>
            </Option>
          </callout>
        </settings>
      </labeling>
      <customproperties>
        <Option type="Map">
          <Option name="embeddedWidgets/count" type="int" value="0"/>
          <Option name="variableNames" type="invalid"/>
          <Option name="variableValues" type="invalid"/>
        </Option>
      </customproperties>
      <blendMode>0</blendMode>
      <featureBlendMode>0</featureBlendMode>
      <layerOpacity>1</layerOpacity>
      <SingleCategoryDiagramRenderer attributeLegend="1" diagramType="Histogram">
        <DiagramCategory spacingUnit="MM" spacingUnitScale="3x:0,0,0,0,0,0" minimumSize="0" penColor="#000000" rotationOffset="270" sizeType="MM" maxScaleDenominator="1e+08" showAxis="1" enabled="0" lineSizeScale="3x:0,0,0,0,0,0" width="15" lineSizeType="MM" barWidth="5" backgroundAlpha="255" opacity="1" penAlpha="255" penWidth="0" scaleBasedVisibility="0" sizeScale="3x:0,0,0,0,0,0" labelPlacementMethod="XHeight" diagramOrientation="Up" scaleDependency="Area" minScaleDenominator="0" direction="0" height="15" backgroundColor="#ffffff" spacing="5">
          <fontProperties underline="0" description="MS Shell Dlg 2,8,-1,5,50,0,0,0,0,0" style="" strikethrough="0" italic="0" bold="0"/>
          <attribute colorOpacity="1" color="#000000" field="" label=""/>
          <axisSymbol>
            <symbol name="" is_animated="0" clip_to_extent="1" alpha="1" type="line" force_rhr="0" frame_rate="10">
              <data_defined_properties>
                <Option type="Map">
                  <Option name="name" type="QString" value=""/>
                  <Option name="properties"/>
                  <Option name="type" type="QString" value="collection"/>
                </Option>
              </data_defined_properties>
              <layer enabled="1" id="{aa465964-fc14-4a6d-99cc-afa15757d547}" pass="0" locked="0" class="SimpleLine">
                <Option type="Map">
                  <Option name="align_dash_pattern" type="QString" value="0"/>
                  <Option name="capstyle" type="QString" value="square"/>
                  <Option name="customdash" type="QString" value="5;2"/>
                  <Option name="customdash_map_unit_scale" type="QString" value="3x:0,0,0,0,0,0"/>
                  <Option name="customdash_unit" type="QString" value="MM"/>
                  <Option name="dash_pattern_offset" type="QString" value="0"/>
                  <Option name="dash_pattern_offset_map_unit_scale" type="QString" value="3x:0,0,0,0,0,0"/>
                  <Option name="dash_pattern_offset_unit" type="QString" value="MM"/>
                  <Option name="draw_inside_polygon" type="QString" value="0"/>
                  <Option name="joinstyle" type="QString" value="bevel"/>
                  <Option name="line_color" type="QString" value="35,35,35,255"/>
                  <Option name="line_style" type="QString" value="solid"/>
                  <Option name="line_width" type="QString" value="0.26"/>
                  <Option name="line_width_unit" type="QString" value="MM"/>
                  <Option name="offset" type="QString" value="0"/>
                  <Option name="offset_map_unit_scale" type="QString" value="3x:0,0,0,0,0,0"/>
                  <Option name="offset_unit" type="QString" value="MM"/>
                  <Option name="ring_filter" type="QString" value="0"/>
                  <Option name="trim_distance_end" type="QString" value="0"/>
                  <Option name="trim_distance_end_map_unit_scale" type="QString" value="3x:0,0,0,0,0,0"/>
                  <Option name="trim_distance_end_unit" type="QString" value="MM"/>
                  <Option name="trim_distance_start" type="QString" value="0"/>
                  <Option name="trim_distance_start_map_unit_scale" type="QString" value="3x:0,0,0,0,0,0"/>
                  <Option name="trim_distance_start_unit" type="QString" value="MM"/>
                  <Option name="tweak_dash_pattern_on_corners" type="QString" value="0"/>
                  <Option name="use_custom_dash" type="QString" value="0"/>
                  <Option name="width_map_unit_scale" type="QString" value="3x:0,0,0,0,0,0"/>
                </Option>
                <data_defined_properties>
                  <Option type="Map">
                    <Option name="name" type="QString" value=""/>
                    <Option name="properties"/>
                    <Option name="type" type="QString" value="collection"/>
                  </Option>
                </data_defined_properties>
              </layer>
            </symbol>
          </axisSymbol>
        </DiagramCategory>
      </SingleCategoryDiagramRenderer>
      <DiagramLayerSettings dist="0" placement="1" showAll="1" linePlacementFlags="18" zIndex="0" priority="0" obstacle="0">
        <properties>
          <Option type="Map">
            <Option name="name" type="QString" value=""/>
            <Option name="properties"/>
            <Option name="type" type="QString" value="collection"/>
          </Option>
        </properties>
      </DiagramLayerSettings>
      <geometryOptions geometryPrecision="0" removeDuplicateNodes="0">
        <activeChecks/>
        <checkConfiguration type="Map">
          <Option name="QgsGeometryGapCheck" type="Map">
            <Option name="allowedGapsBuffer" type="double" value="0"/>
            <Option name="allowedGapsEnabled" type="bool" value="false"/>
            <Option name="allowedGapsLayer" type="QString" value=""/>
          </Option>
        </checkConfiguration>
      </geometryOptions>
      <legend showLabelLegend="0" type="default-vector"/>
      <referencedLayers/>
      <fieldConfiguration>
        <field name="ID_0" configurationFlags="None">
          <editWidget type="Range">
            <config>
              <Option/>
            </config>
          </editWidget>
        </field>
        <field name="ISO" configurationFlags="None">
          <editWidget type="TextEdit">
            <config>
              <Option/>
            </config>
          </editWidget>
        </field>
        <field name="NAME_0" configurationFlags="None">
          <editWidget type="TextEdit">
            <config>
              <Option/>
            </config>
          </editWidget>
        </field>
        <field name="ID_1" configurationFlags="None">
          <editWidget type="Range">
            <config>
              <Option/>
            </config>
          </editWidget>
        </field>
        <field name="NAME_1" configurationFlags="None">
          <editWidget type="TextEdit">
            <config>
              <Option/>
            </config>
          </editWidget>
        </field>
        <field name="ID_2" configurationFlags="None">
          <editWidget type="Range">
            <config>
              <Option/>
            </config>
          </editWidget>
        </field>
        <field name="NAME_2" configurationFlags="None">
          <editWidget type="TextEdit">
            <config>
              <Option/>
            </config>
          </editWidget>
        </field>
        <field name="VARNAME_2" configurationFlags="None">
          <editWidget type="TextEdit">
            <config>
              <Option/>
            </config>
          </editWidget>
        </field>
        <field name="NL_NAME_2" configurationFlags="None">
          <editWidget type="TextEdit">
            <config>
              <Option/>
            </config>
          </editWidget>
        </field>
        <field name="HASC_2" configurationFlags="None">
          <editWidget type="TextEdit">
            <config>
              <Option/>
            </config>
          </editWidget>
        </field>
        <field name="CC_2" configurationFlags="None">
          <editWidget type="TextEdit">
            <config>
              <Option/>
            </config>
          </editWidget>
        </field>
        <field name="TYPE_2" configurationFlags="None">
          <editWidget type="TextEdit">
            <config>
              <Option/>
            </config>
          </editWidget>
        </field>
        <field name="ENGTYPE_2" configurationFlags="None">
          <editWidget type="TextEdit">
            <config>
              <Option/>
            </config>
          </editWidget>
        </field>
        <field name="VALIDFR_2" configurationFlags="None">
          <editWidget type="TextEdit">
            <config>
              <Option/>
            </config>
          </editWidget>
        </field>
        <field name="VALIDTO_2" configurationFlags="None">
          <editWidget type="TextEdit">
            <config>
              <Option/>
            </config>
          </editWidget>
        </field>
        <field name="REMARKS_2" configurationFlags="None">
          <editWidget type="TextEdit">
            <config>
              <Option/>
            </config>
          </editWidget>
        </field>
        <field name="Shape_Leng" configurationFlags="None">
          <editWidget type="TextEdit">
            <config>
              <Option/>
            </config>
          </editWidget>
        </field>
        <field name="Shape_Area" configurationFlags="None">
          <editWidget type="TextEdit">
            <config>
              <Option/>
            </config>
          </editWidget>
        </field>
      </fieldConfiguration>
      <aliases>
        <alias index="0" name="" field="ID_0"/>
        <alias index="1" name="" field="ISO"/>
        <alias index="2" name="" field="NAME_0"/>
        <alias index="3" name="" field="ID_1"/>
        <alias index="4" name="" field="NAME_1"/>
        <alias index="5" name="" field="ID_2"/>
        <alias index="6" name="" field="NAME_2"/>
        <alias index="7" name="" field="VARNAME_2"/>
        <alias index="8" name="" field="NL_NAME_2"/>
        <alias index="9" name="" field="HASC_2"/>
        <alias index="10" name="" field="CC_2"/>
        <alias index="11" name="" field="TYPE_2"/>
        <alias index="12" name="" field="ENGTYPE_2"/>
        <alias index="13" name="" field="VALIDFR_2"/>
        <alias index="14" name="" field="VALIDTO_2"/>
        <alias index="15" name="" field="REMARKS_2"/>
        <alias index="16" name="" field="Shape_Leng"/>
        <alias index="17" name="" field="Shape_Area"/>
      </aliases>
      <splitPolicies>
        <policy policy="Duplicate" field="ID_0"/>
        <policy policy="Duplicate" field="ISO"/>
        <policy policy="Duplicate" field="NAME_0"/>
        <policy policy="Duplicate" field="ID_1"/>
        <policy policy="Duplicate" field="NAME_1"/>
        <policy policy="Duplicate" field="ID_2"/>
        <policy policy="Duplicate" field="NAME_2"/>
        <policy policy="Duplicate" field="VARNAME_2"/>
        <policy policy="Duplicate" field="NL_NAME_2"/>
        <policy policy="Duplicate" field="HASC_2"/>
        <policy policy="Duplicate" field="CC_2"/>
        <policy policy="Duplicate" field="TYPE_2"/>
        <policy policy="Duplicate" field="ENGTYPE_2"/>
        <policy policy="Duplicate" field="VALIDFR_2"/>
        <policy policy="Duplicate" field="VALIDTO_2"/>
        <policy policy="Duplicate" field="REMARKS_2"/>
        <policy policy="Duplicate" field="Shape_Leng"/>
        <policy policy="Duplicate" field="Shape_Area"/>
      </splitPolicies>
      <defaults>
        <default applyOnUpdate="0" expression="" field="ID_0"/>
        <default applyOnUpdate="0" expression="" field="ISO"/>
        <default applyOnUpdate="0" expression="" field="NAME_0"/>
        <default applyOnUpdate="0" expression="" field="ID_1"/>
        <default applyOnUpdate="0" expression="" field="NAME_1"/>
        <default applyOnUpdate="0" expression="" field="ID_2"/>
        <default applyOnUpdate="0" expression="" field="NAME_2"/>
        <default applyOnUpdate="0" expression="" field="VARNAME_2"/>
        <default applyOnUpdate="0" expression="" field="NL_NAME_2"/>
        <default applyOnUpdate="0" expression="" field="HASC_2"/>
        <default applyOnUpdate="0" expression="" field="CC_2"/>
        <default applyOnUpdate="0" expression="" field="TYPE_2"/>
        <default applyOnUpdate="0" expression="" field="ENGTYPE_2"/>
        <default applyOnUpdate="0" expression="" field="VALIDFR_2"/>
        <default applyOnUpdate="0" expression="" field="VALIDTO_2"/>
        <default applyOnUpdate="0" expression="" field="REMARKS_2"/>
        <default applyOnUpdate="0" expression="" field="Shape_Leng"/>
        <default applyOnUpdate="0" expression="" field="Shape_Area"/>
      </defaults>
      <constraints>
        <constraint unique_strength="0" notnull_strength="0" exp_strength="0" field="ID_0" constraints="0"/>
        <constraint unique_strength="0" notnull_strength="0" exp_strength="0" field="ISO" constraints="0"/>
        <constraint unique_strength="0" notnull_strength="0" exp_strength="0" field="NAME_0" constraints="0"/>
        <constraint unique_strength="0" notnull_strength="0" exp_strength="0" field="ID_1" constraints="0"/>
        <constraint unique_strength="0" notnull_strength="0" exp_strength="0" field="NAME_1" constraints="0"/>
        <constraint unique_strength="0" notnull_strength="0" exp_strength="0" field="ID_2" constraints="0"/>
        <constraint unique_strength="0" notnull_strength="0" exp_strength="0" field="NAME_2" constraints="0"/>
        <constraint unique_strength="0" notnull_strength="0" exp_strength="0" field="VARNAME_2" constraints="0"/>
        <constraint unique_strength="0" notnull_strength="0" exp_strength="0" field="NL_NAME_2" constraints="0"/>
        <constraint unique_strength="0" notnull_strength="0" exp_strength="0" field="HASC_2" constraints="0"/>
        <constraint unique_strength="0" notnull_strength="0" exp_strength="0" field="CC_2" constraints="0"/>
        <constraint unique_strength="0" notnull_strength="0" exp_strength="0" field="TYPE_2" constraints="0"/>
        <constraint unique_strength="0" notnull_strength="0" exp_strength="0" field="ENGTYPE_2" constraints="0"/>
        <constraint unique_strength="0" notnull_strength="0" exp_strength="0" field="VALIDFR_2" constraints="0"/>
        <constraint unique_strength="0" notnull_strength="0" exp_strength="0" field="VALIDTO_2" constraints="0"/>
        <constraint unique_strength="0" notnull_strength="0" exp_strength="0" field="REMARKS_2" constraints="0"/>
        <constraint unique_strength="0" notnull_strength="0" exp_strength="0" field="Shape_Leng" constraints="0"/>
        <constraint unique_strength="0" notnull_strength="0" exp_strength="0" field="Shape_Area" constraints="0"/>
      </constraints>
      <constraintExpressions>
        <constraint desc="" field="ID_0" exp=""/>
        <constraint desc="" field="ISO" exp=""/>
        <constraint desc="" field="NAME_0" exp=""/>
        <constraint desc="" field="ID_1" exp=""/>
        <constraint desc="" field="NAME_1" exp=""/>
        <constraint desc="" field="ID_2" exp=""/>
        <constraint desc="" field="NAME_2" exp=""/>
        <constraint desc="" field="VARNAME_2" exp=""/>
        <constraint desc="" field="NL_NAME_2" exp=""/>
        <constraint desc="" field="HASC_2" exp=""/>
        <constraint desc="" field="CC_2" exp=""/>
        <constraint desc="" field="TYPE_2" exp=""/>
        <constraint desc="" field="ENGTYPE_2" exp=""/>
        <constraint desc="" field="VALIDFR_2" exp=""/>
        <constraint desc="" field="VALIDTO_2" exp=""/>
        <constraint desc="" field="REMARKS_2" exp=""/>
        <constraint desc="" field="Shape_Leng" exp=""/>
        <constraint desc="" field="Shape_Area" exp=""/>
      </constraintExpressions>
      <expressionfields/>
      <attributeactions>
        <defaultAction key="Canvas" value="{00000000-0000-0000-0000-000000000000}"/>
      </attributeactions>
      <attributetableconfig sortExpression="" actionWidgetStyle="dropDown" sortOrder="0">
        <columns>
          <column name="ID_0" hidden="0" type="field" width="-1"/>
          <column name="ISO" hidden="0" type="field" width="-1"/>
          <column name="NAME_0" hidden="0" type="field" width="-1"/>
          <column name="ID_1" hidden="0" type="field" width="-1"/>
          <column name="NAME_1" hidden="0" type="field" width="-1"/>
          <column name="ID_2" hidden="0" type="field" width="-1"/>
          <column name="NAME_2" hidden="0" type="field" width="-1"/>
          <column name="VARNAME_2" hidden="0" type="field" width="-1"/>
          <column name="NL_NAME_2" hidden="0" type="field" width="-1"/>
          <column name="HASC_2" hidden="0" type="field" width="-1"/>
          <column name="CC_2" hidden="0" type="field" width="-1"/>
          <column name="TYPE_2" hidden="0" type="field" width="-1"/>
          <column name="ENGTYPE_2" hidden="0" type="field" width="-1"/>
          <column name="VALIDFR_2" hidden="0" type="field" width="-1"/>
          <column name="VALIDTO_2" hidden="0" type="field" width="-1"/>
          <column name="REMARKS_2" hidden="0" type="field" width="-1"/>
          <column name="Shape_Leng" hidden="0" type="field" width="-1"/>
          <column name="Shape_Area" hidden="0" type="field" width="-1"/>
          <column hidden="1" type="actions" width="-1"/>
        </columns>
      </attributetableconfig>
      <conditionalstyles>
        <rowstyles/>
        <fieldstyles/>
      </conditionalstyles>
      <storedexpressions/>
      <editform tolerant="1"></editform>
      <editforminit/>
      <editforminitcodesource>0</editforminitcodesource>
      <editforminitfilepath></editforminitfilepath>
      <editforminitcode><![CDATA[# -*- coding: utf-8 -*-
"""
QGIS forms can have a Python function that is called when the form is
opened.

Use this function to add extra logic to your forms.

Enter the name of the function in the "Python Init function"
field.
An example follows:
"""
from qgis.PyQt.QtWidgets import QWidget

def my_form_open(dialog, layer, feature):
    geom = feature.geometry()
    control = dialog.findChild(QWidget, "MyLineEdit")
]]></editforminitcode>
      <featformsuppress>0</featformsuppress>
      <editorlayout>generatedlayout</editorlayout>
      <editable>
        <field name="CC_2" editable="1"/>
        <field name="ENGTYPE_2" editable="1"/>
        <field name="HASC_2" editable="1"/>
        <field name="ID_0" editable="1"/>
        <field name="ID_1" editable="1"/>
        <field name="ID_2" editable="1"/>
        <field name="ISO" editable="1"/>
        <field name="NAME_0" editable="1"/>
        <field name="NAME_1" editable="1"/>
        <field name="NAME_2" editable="1"/>
        <field name="NL_NAME_2" editable="1"/>
        <field name="REMARKS_2" editable="1"/>
        <field name="Shape_Area" editable="1"/>
        <field name="Shape_Leng" editable="1"/>
        <field name="TYPE_2" editable="1"/>
        <field name="VALIDFR_2" editable="1"/>
        <field name="VALIDTO_2" editable="1"/>
        <field name="VARNAME_2" editable="1"/>
      </editable>
      <labelOnTop>
        <field labelOnTop="0" name="CC_2"/>
        <field labelOnTop="0" name="ENGTYPE_2"/>
        <field labelOnTop="0" name="HASC_2"/>
        <field labelOnTop="0" name="ID_0"/>
        <field labelOnTop="0" name="ID_1"/>
        <field labelOnTop="0" name="ID_2"/>
        <field labelOnTop="0" name="ISO"/>
        <field labelOnTop="0" name="NAME_0"/>
        <field labelOnTop="0" name="NAME_1"/>
        <field labelOnTop="0" name="NAME_2"/>
        <field labelOnTop="0" name="NL_NAME_2"/>
        <field labelOnTop="0" name="REMARKS_2"/>
        <field labelOnTop="0" name="Shape_Area"/>
        <field labelOnTop="0" name="Shape_Leng"/>
        <field labelOnTop="0" name="TYPE_2"/>
        <field labelOnTop="0" name="VALIDFR_2"/>
        <field labelOnTop="0" name="VALIDTO_2"/>
        <field labelOnTop="0" name="VARNAME_2"/>
      </labelOnTop>
      <reuseLastValue>
        <field name="CC_2" reuseLastValue="0"/>
        <field name="ENGTYPE_2" reuseLastValue="0"/>
        <field name="HASC_2" reuseLastValue="0"/>
        <field name="ID_0" reuseLastValue="0"/>
        <field name="ID_1" reuseLastValue="0"/>
        <field name="ID_2" reuseLastValue="0"/>
        <field name="ISO" reuseLastValue="0"/>
        <field name="NAME_0" reuseLastValue="0"/>
        <field name="NAME_1" reuseLastValue="0"/>
        <field name="NAME_2" reuseLastValue="0"/>
        <field name="NL_NAME_2" reuseLastValue="0"/>
        <field name="REMARKS_2" reuseLastValue="0"/>
        <field name="Shape_Area" reuseLastValue="0"/>
        <field name="Shape_Leng" reuseLastValue="0"/>
        <field name="TYPE_2" reuseLastValue="0"/>
        <field name="VALIDFR_2" reuseLastValue="0"/>
        <field name="VALIDTO_2" reuseLastValue="0"/>
        <field name="VARNAME_2" reuseLastValue="0"/>
      </reuseLastValue>
      <dataDefinedFieldProperties/>
      <widgets/>
      <previewExpression>"NAME_0"</previewExpression>
      <mapTip></mapTip>
    </maplayer>
    <maplayer simplifyDrawingHints="1" refreshOnNotifyMessage="" legendPlaceholderImage="" simplifyAlgorithm="0" autoRefreshTime="0" maxScale="0" type="vector" simplifyMaxScale="1" readOnly="0" labelsEnabled="0" refreshOnNotifyEnabled="0" symbologyReferenceScale="-1" autoRefreshEnabled="0" geometry="Polygon" hasScaleBasedVisibilityFlag="0" simplifyLocal="1" wkbType="MultiPolygon" minScale="100000000" simplifyDrawingTol="1" styleCategories="AllStyleCategories">
      <extent>
        <xmin>18.730818920000047</xmin>
        <ymin>-5.11067121499996802</ymin>
        <xmax>18.92478633100006391</xmax>
        <ymax>-4.97944618299993635</ymax>
      </extent>
      <wgs84extent>
        <xmin>18.730818920000047</xmin>
        <ymin>-5.11067121499996802</ymin>
        <xmax>18.92478633100006391</xmax>
        <ymax>-4.97944618299993635</ymax>
      </wgs84extent>
      <id>count_dtc1_cases_f479df20_6266_49f3_abf3_8bc4dd6546ba</id>
      <datasource>../OneDrive/PhD insights/Zero_dose paper to be published/Zero-dose Manuscript/count_dtc1_cases.shp</datasource>
      <keywordList>
        <value></value>
      </keywordList>
      <layername>count_dtc1_cases</layername>
      <srs>
        <spatialrefsys nativeFormat="Wkt">
          <wkt>GEOGCRS["WGS 84",ENSEMBLE["World Geodetic System 1984 ensemble",MEMBER["World Geodetic System 1984 (Transit)"],MEMBER["World Geodetic System 1984 (G730)"],MEMBER["World Geodetic System 1984 (G873)"],MEMBER["World Geodetic System 1984 (G1150)"],MEMBER["World Geodetic System 1984 (G1674)"],MEMBER["World Geodetic System 1984 (G1762)"],MEMBER["World Geodetic System 1984 (G2139)"],ELLIPSOID["WGS 84",6378137,298.257223563,LENGTHUNIT["metre",1]],ENSEMBLEACCURACY[2.0]],PRIMEM["Greenwich",0,ANGLEUNIT["degree",0.0174532925199433]],CS[ellipsoidal,2],AXIS["geodetic latitude (Lat)",north,ORDER[1],ANGLEUNIT["degree",0.0174532925199433]],AXIS["geodetic longitude (Lon)",east,ORDER[2],ANGLEUNIT["degree",0.0174532925199433]],USAGE[SCOPE["Horizontal component of 3D system."],AREA["World."],BBOX[-90,-180,90,180]],ID["EPSG",4326]]</wkt>
          <proj4>+proj=longlat +datum=WGS84 +no_defs</proj4>
          <srsid>3452</srsid>
          <srid>4326</srid>
          <authid>EPSG:4326</authid>
          <description>WGS 84</description>
          <projectionacronym>longlat</projectionacronym>
          <ellipsoidacronym>EPSG:7030</ellipsoidacronym>
          <geographicflag>true</geographicflag>
        </spatialrefsys>
      </srs>
      <resourceMetadata>
        <identifier></identifier>
        <parentidentifier></parentidentifier>
        <language></language>
        <type></type>
        <title></title>
        <abstract></abstract>
        <contact>
          <name></name>
          <organization></organization>
          <position></position>
          <voice></voice>
          <fax></fax>
          <email></email>
          <role></role>
        </contact>
        <links/>
        <dates/>
        <fees></fees>
        <encoding></encoding>
        <crs>
          <spatialrefsys nativeFormat="Wkt">
            <wkt>GEOGCRS["WGS 84",ENSEMBLE["World Geodetic System 1984 ensemble",MEMBER["World Geodetic System 1984 (Transit)"],MEMBER["World Geodetic System 1984 (G730)"],MEMBER["World Geodetic System 1984 (G873)"],MEMBER["World Geodetic System 1984 (G1150)"],MEMBER["World Geodetic System 1984 (G1674)"],MEMBER["World Geodetic System 1984 (G1762)"],MEMBER["World Geodetic System 1984 (G2139)"],ELLIPSOID["WGS 84",6378137,298.257223563,LENGTHUNIT["metre",1]],ENSEMBLEACCURACY[2.0]],PRIMEM["Greenwich",0,ANGLEUNIT["degree",0.0174532925199433]],CS[ellipsoidal,2],AXIS["geodetic latitude (Lat)",north,ORDER[1],ANGLEUNIT["degree",0.0174532925199433]],AXIS["geodetic longitude (Lon)",east,ORDER[2],ANGLEUNIT["degree",0.0174532925199433]],USAGE[SCOPE["Horizontal component of 3D system."],AREA["World."],BBOX[-90,-180,90,180]],ID["EPSG",4326]]</wkt>
            <proj4>+proj=longlat +datum=WGS84 +no_defs</proj4>
            <srsid>3452</srsid>
            <srid>4326</srid>
            <authid>EPSG:4326</authid>
            <description>WGS 84</description>
            <projectionacronym>longlat</projectionacronym>
            <ellipsoidacronym>EPSG:7030</ellipsoidacronym>
            <geographicflag>true</geographicflag>
          </spatialrefsys>
        </crs>
        <extent>
          <spatial dimensions="2" crs="EPSG:4326" maxx="0" miny="0" minz="0" maxy="0" minx="0" maxz="0"/>
          <temporal>
            <period>
              <start></start>
              <end></end>
            </period>
          </temporal>
        </extent>
      </resourceMetadata>
      <provider encoding="UTF-8">ogr</provider>
      <vectorjoins/>
      <layerDependencies/>
      <dataDependencies/>
      <expressionfields/>
      <map-layer-style-manager current="default">
        <map-layer-style name="default"/>
      </map-layer-style-manager>
      <auxiliaryLayer/>
      <metadataUrls/>
      <flags>
        <Identifiable>1</Identifiable>
        <Removable>1</Removable>
        <Searchable>1</Searchable>
        <Private>0</Private>
      </flags>
      <temporal durationUnit="min" startExpression="" accumulate="0" enabled="0" startField="" endExpression="" mode="0" durationField="" fixedDuration="0" limitMode="0" endField="">
        <fixedRange>
          <start></start>
          <end></end>
        </fixedRange>
      </temporal>
      <elevation zscale="1" extrusionEnabled="0" respectLayerSymbol="1" type="IndividualFeatures" zoffset="0" extrusion="0" binding="Centroid" showMarkerSymbolInSurfacePlots="0" symbology="Line" clamping="Terrain">
        <data-defined-properties>
          <Option type="Map">
            <Option name="name" type="QString" value=""/>
            <Option name="properties"/>
            <Option name="type" type="QString" value="collection"/>
          </Option>
        </data-defined-properties>
        <profileLineSymbol>
          <symbol name="" is_animated="0" clip_to_extent="1" alpha="1" type="line" force_rhr="0" frame_rate="10">
            <data_defined_properties>
              <Option type="Map">
                <Option name="name" type="QString" value=""/>
                <Option name="properties"/>
                <Option name="type" type="QString" value="collection"/>
              </Option>
            </data_defined_properties>
            <layer enabled="1" id="{e3427911-0bfb-4018-82f3-49e718ea7b4d}" pass="0" locked="0" class="SimpleLine">
              <Option type="Map">
                <Option name="align_dash_pattern" type="QString" value="0"/>
                <Option name="capstyle" type="QString" value="square"/>
                <Option name="customdash" type="QString" value="5;2"/>
                <Option name="customdash_map_unit_scale" type="QString" value="3x:0,0,0,0,0,0"/>
                <Option name="customdash_unit" type="QString" value="MM"/>
                <Option name="dash_pattern_offset" type="QString" value="0"/>
                <Option name="dash_pattern_offset_map_unit_scale" type="QString" value="3x:0,0,0,0,0,0"/>
                <Option name="dash_pattern_offset_unit" type="QString" value="MM"/>
                <Option name="draw_inside_polygon" type="QString" value="0"/>
                <Option name="joinstyle" type="QString" value="bevel"/>
                <Option name="line_color" type="QString" value="133,182,111,255"/>
                <Option name="line_style" type="QString" value="solid"/>
                <Option name="line_width" type="QString" value="0.6"/>
                <Option name="line_width_unit" type="QString" value="MM"/>
                <Option name="offset" type="QString" value="0"/>
                <Option name="offset_map_unit_scale" type="QString" value="3x:0,0,0,0,0,0"/>
                <Option name="offset_unit" type="QString" value="MM"/>
                <Option name="ring_filter" type="QString" value="0"/>
                <Option name="trim_distance_end" type="QString" value="0"/>
                <Option name="trim_distance_end_map_unit_scale" type="QString" value="3x:0,0,0,0,0,0"/>
                <Option name="trim_distance_end_unit" type="QString" value="MM"/>
                <Option name="trim_distance_start" type="QString" value="0"/>
                <Option name="trim_distance_start_map_unit_scale" type="QString" value="3x:0,0,0,0,0,0"/>
                <Option name="trim_distance_start_unit" type="QString" value="MM"/>
                <Option name="tweak_dash_pattern_on_corners" type="QString" value="0"/>
                <Option name="use_custom_dash" type="QString" value="0"/>
                <Option name="width_map_unit_scale" type="QString" value="3x:0,0,0,0,0,0"/>
              </Option>
              <data_defined_properties>
                <Option type="Map">
                  <Option name="name" type="QString" value=""/>
                  <Option name="properties"/>
                  <Option name="type" type="QString" value="collection"/>
                </Option>
              </data_defined_properties>
            </layer>
          </symbol>
        </profileLineSymbol>
        <profileFillSymbol>
          <symbol name="" is_animated="0" clip_to_extent="1" alpha="1" type="fill" force_rhr="0" frame_rate="10">
            <data_defined_properties>
              <Option type="Map">
                <Option name="name" type="QString" value=""/>
                <Option name="properties"/>
                <Option name="type" type="QString" value="collection"/>
              </Option>
            </data_defined_properties>
            <layer enabled="1" id="{938837dd-4f49-48c1-99f1-af2f3eef7688}" pass="0" locked="0" class="SimpleFill">
              <Option type="Map">
                <Option name="border_width_map_unit_scale" type="QString" value="3x:0,0,0,0,0,0"/>
                <Option name="color" type="QString" value="133,182,111,255"/>
                <Option name="joinstyle" type="QString" value="bevel"/>
                <Option name="offset" type="QString" value="0,0"/>
                <Option name="offset_map_unit_scale" type="QString" value="3x:0,0,0,0,0,0"/>
                <Option name="offset_unit" type="QString" value="MM"/>
                <Option name="outline_color" type="QString" value="95,130,79,255"/>
                <Option name="outline_style" type="QString" value="solid"/>
                <Option name="outline_width" type="QString" value="0.2"/>
                <Option name="outline_width_unit" type="QString" value="MM"/>
                <Option name="style" type="QString" value="solid"/>
              </Option>
              <data_defined_properties>
                <Option type="Map">
                  <Option name="name" type="QString" value=""/>
                  <Option name="properties"/>
                  <Option name="type" type="QString" value="collection"/>
                </Option>
              </data_defined_properties>
            </layer>
          </symbol>
        </profileFillSymbol>
        <profileMarkerSymbol>
          <symbol name="" is_animated="0" clip_to_extent="1" alpha="1" type="marker" force_rhr="0" frame_rate="10">
            <data_defined_properties>
              <Option type="Map">
                <Option name="name" type="QString" value=""/>
                <Option name="properties"/>
                <Option name="type" type="QString" value="collection"/>
              </Option>
            </data_defined_properties>
            <layer enabled="1" id="{28b20ae2-ec9a-4c22-8199-5811bc2e9d5e}" pass="0" locked="0" class="SimpleMarker">
              <Option type="Map">
                <Option name="angle" type="QString" value="0"/>
                <Option name="cap_style" type="QString" value="square"/>
                <Option name="color" type="QString" value="133,182,111,255"/>
                <Option name="horizontal_anchor_point" type="QString" value="1"/>
                <Option name="joinstyle" type="QString" value="bevel"/>
                <Option name="name" type="QString" value="diamond"/>
                <Option name="offset" type="QString" value="0,0"/>
                <Option name="offset_map_unit_scale" type="QString" value="3x:0,0,0,0,0,0"/>
                <Option name="offset_unit" type="QString" value="MM"/>
                <Option name="outline_color" type="QString" value="95,130,79,255"/>
                <Option name="outline_style" type="QString" value="solid"/>
                <Option name="outline_width" type="QString" value="0.2"/>
                <Option name="outline_width_map_unit_scale" type="QString" value="3x:0,0,0,0,0,0"/>
                <Option name="outline_width_unit" type="QString" value="MM"/>
                <Option name="scale_method" type="QString" value="diameter"/>
                <Option name="size" type="QString" value="3"/>
                <Option name="size_map_unit_scale" type="QString" value="3x:0,0,0,0,0,0"/>
                <Option name="size_unit" type="QString" value="MM"/>
                <Option name="vertical_anchor_point" type="QString" value="1"/>
              </Option>
              <data_defined_properties>
                <Option type="Map">
                  <Option name="name" type="QString" value=""/>
                  <Option name="properties"/>
                  <Option name="type" type="QString" value="collection"/>
                </Option>
              </data_defined_properties>
            </layer>
          </symbol>
        </profileMarkerSymbol>
      </elevation>
      <renderer-v2 symbollevels="0" referencescale="-1" forceraster="0" enableorderby="0" type="singleSymbol">
        <symbols>
          <symbol name="0" is_animated="0" clip_to_extent="1" alpha="1" type="fill" force_rhr="0" frame_rate="10">
            <data_defined_properties>
              <Option type="Map">
                <Option name="name" type="QString" value=""/>
                <Option name="properties"/>
                <Option name="type" type="QString" value="collection"/>
              </Option>
            </data_defined_properties>
            <layer enabled="1" id="{323fbe6c-6cdc-48ac-83db-96475d58f1ab}" pass="0" locked="0" class="SimpleFill">
              <Option type="Map">
                <Option name="border_width_map_unit_scale" type="QString" value="3x:0,0,0,0,0,0"/>
                <Option name="color" type="QString" value="247,251,255,255"/>
                <Option name="joinstyle" type="QString" value="bevel"/>
                <Option name="offset" type="QString" value="0,0"/>
                <Option name="offset_map_unit_scale" type="QString" value="3x:0,0,0,0,0,0"/>
                <Option name="offset_unit" type="QString" value="MM"/>
                <Option name="outline_color" type="QString" value="35,35,35,255"/>
                <Option name="outline_style" type="QString" value="solid"/>
                <Option name="outline_width" type="QString" value="0.26"/>
                <Option name="outline_width_unit" type="QString" value="MM"/>
                <Option name="style" type="QString" value="solid"/>
              </Option>
              <data_defined_properties>
                <Option type="Map">
                  <Option name="name" type="QString" value=""/>
                  <Option name="properties"/>
                  <Option name="type" type="QString" value="collection"/>
                </Option>
              </data_defined_properties>
            </layer>
          </symbol>
        </symbols>
        <rotation/>
        <sizescale/>
      </renderer-v2>
      <customproperties>
        <Option type="Map">
          <Option name="embeddedWidgets/count" type="int" value="0"/>
          <Option name="variableNames" type="invalid"/>
          <Option name="variableValues" type="invalid"/>
        </Option>
      </customproperties>
      <blendMode>0</blendMode>
      <featureBlendMode>0</featureBlendMode>
      <layerOpacity>1</layerOpacity>
      <LinearlyInterpolatedDiagramRenderer attributeLegend="1" upperHeight="8" lowerValue="0" upperValue="29" upperWidth="8" classificationField="dtc_count" diagramType="Pie" lowerWidth="0" lowerHeight="0">
        <DiagramCategory spacingUnit="MM" spacingUnitScale="3x:0,0,0,0,0,0" minimumSize="0" penColor="#000000" rotationOffset="270" sizeType="MM" maxScaleDenominator="1e+08" showAxis="1" enabled="1" lineSizeScale="3x:0,0,0,0,0,0" width="15" lineSizeType="MM" barWidth="5" backgroundAlpha="255" opacity="1" penAlpha="255" penWidth="0" scaleBasedVisibility="0" sizeScale="3x:0,0,0,0,0,0" labelPlacementMethod="XHeight" diagramOrientation="Up" scaleDependency="Area" minScaleDenominator="0" direction="0" height="15" backgroundColor="#ffffff" spacing="5">
          <fontProperties underline="0" description="MS Shell Dlg 2,8,-1,5,50,0,0,0,0,0" style="" strikethrough="0" italic="0" bold="0"/>
          <attribute colorOpacity="1" color="#090c6b" field="&quot;dtc_count&quot;" label="dtc_count"/>
          <axisSymbol>
            <symbol name="" is_animated="0" clip_to_extent="1" alpha="1" type="line" force_rhr="0" frame_rate="10">
              <data_defined_properties>
                <Option type="Map">
                  <Option name="name" type="QString" value=""/>
                  <Option name="properties"/>
                  <Option name="type" type="QString" value="collection"/>
                </Option>
              </data_defined_properties>
              <layer enabled="1" id="{410e742b-9851-40da-9137-3b2de2857758}" pass="0" locked="0" class="SimpleLine">
                <Option type="Map">
                  <Option name="align_dash_pattern" type="QString" value="0"/>
                  <Option name="capstyle" type="QString" value="square"/>
                  <Option name="customdash" type="QString" value="5;2"/>
                  <Option name="customdash_map_unit_scale" type="QString" value="3x:0,0,0,0,0,0"/>
                  <Option name="customdash_unit" type="QString" value="MM"/>
                  <Option name="dash_pattern_offset" type="QString" value="0"/>
                  <Option name="dash_pattern_offset_map_unit_scale" type="QString" value="3x:0,0,0,0,0,0"/>
                  <Option name="dash_pattern_offset_unit" type="QString" value="MM"/>
                  <Option name="draw_inside_polygon" type="QString" value="0"/>
                  <Option name="joinstyle" type="QString" value="bevel"/>
                  <Option name="line_color" type="QString" value="35,35,35,255"/>
                  <Option name="line_style" type="QString" value="solid"/>
                  <Option name="line_width" type="QString" value="0.26"/>
                  <Option name="line_width_unit" type="QString" value="MM"/>
                  <Option name="offset" type="QString" value="0"/>
                  <Option name="offset_map_unit_scale" type="QString" value="3x:0,0,0,0,0,0"/>
                  <Option name="offset_unit" type="QString" value="MM"/>
                  <Option name="ring_filter" type="QString" value="0"/>
                  <Option name="trim_distance_end" type="QString" value="0"/>
                  <Option name="trim_distance_end_map_unit_scale" type="QString" value="3x:0,0,0,0,0,0"/>
                  <Option name="trim_distance_end_unit" type="QString" value="MM"/>
                  <Option name="trim_distance_start" type="QString" value="0"/>
                  <Option name="trim_distance_start_map_unit_scale" type="QString" value="3x:0,0,0,0,0,0"/>
                  <Option name="trim_distance_start_unit" type="QString" value="MM"/>
                  <Option name="tweak_dash_pattern_on_corners" type="QString" value="0"/>
                  <Option name="use_custom_dash" type="QString" value="0"/>
                  <Option name="width_map_unit_scale" type="QString" value="3x:0,0,0,0,0,0"/>
                </Option>
                <data_defined_properties>
                  <Option type="Map">
                    <Option name="name" type="QString" value=""/>
                    <Option name="properties"/>
                    <Option name="type" type="QString" value="collection"/>
                  </Option>
                </data_defined_properties>
              </layer>
            </symbol>
          </axisSymbol>
        </DiagramCategory>
        <data-defined-size-legend valign="bottom" type="collapsed" title="">
          <symbol name="source" is_animated="0" clip_to_extent="1" alpha="1" type="marker" force_rhr="0" frame_rate="10">
            <data_defined_properties>
              <Option type="Map">
                <Option name="name" type="QString" value=""/>
                <Option name="properties"/>
                <Option name="type" type="QString" value="collection"/>
              </Option>
            </data_defined_properties>
            <layer enabled="1" id="{a9fd7aa5-53b0-47b4-b6b0-1c57124fc756}" pass="0" locked="0" class="SimpleMarker">
              <Option type="Map">
                <Option name="angle" type="QString" value="0"/>
                <Option name="cap_style" type="QString" value="square"/>
                <Option name="color" type="QString" value="255,0,0,255"/>
                <Option name="horizontal_anchor_point" type="QString" value="1"/>
                <Option name="joinstyle" type="QString" value="bevel"/>
                <Option name="name" type="QString" value="circle"/>
                <Option name="offset" type="QString" value="0,0"/>
                <Option name="offset_map_unit_scale" type="QString" value="3x:0,0,0,0,0,0"/>
                <Option name="offset_unit" type="QString" value="MM"/>
                <Option name="outline_color" type="QString" value="35,35,35,255"/>
                <Option name="outline_style" type="QString" value="solid"/>
                <Option name="outline_width" type="QString" value="0"/>
                <Option name="outline_width_map_unit_scale" type="QString" value="3x:0,0,0,0,0,0"/>
                <Option name="outline_width_unit" type="QString" value="MM"/>
                <Option name="scale_method" type="QString" value="diameter"/>
                <Option name="size" type="QString" value="2"/>
                <Option name="size_map_unit_scale" type="QString" value="3x:0,0,0,0,0,0"/>
                <Option name="size_unit" type="QString" value="MM"/>
                <Option name="vertical_anchor_point" type="QString" value="1"/>
              </Option>
              <data_defined_properties>
                <Option type="Map">
                  <Option name="name" type="QString" value=""/>
                  <Option name="properties"/>
                  <Option name="type" type="QString" value="collection"/>
                </Option>
              </data_defined_properties>
            </layer>
          </symbol>
          <lineSymbol>
            <symbol name="lineSymbol" is_animated="0" clip_to_extent="1" alpha="1" type="line" force_rhr="0" frame_rate="10">
              <data_defined_properties>
                <Option type="Map">
                  <Option name="name" type="QString" value=""/>
                  <Option name="properties"/>
                  <Option name="type" type="QString" value="collection"/>
                </Option>
              </data_defined_properties>
              <layer enabled="1" id="{f776a3ab-2fff-4632-95f5-82da8ceda806}" pass="0" locked="0" class="SimpleLine">
                <Option type="Map">
                  <Option name="align_dash_pattern" type="QString" value="0"/>
                  <Option name="capstyle" type="QString" value="square"/>
                  <Option name="customdash" type="QString" value="5;2"/>
                  <Option name="customdash_map_unit_scale" type="QString" value="3x:0,0,0,0,0,0"/>
                  <Option name="customdash_unit" type="QString" value="MM"/>
                  <Option name="dash_pattern_offset" type="QString" value="0"/>
                  <Option name="dash_pattern_offset_map_unit_scale" type="QString" value="3x:0,0,0,0,0,0"/>
                  <Option name="dash_pattern_offset_unit" type="QString" value="MM"/>
                  <Option name="draw_inside_polygon" type="QString" value="0"/>
                  <Option name="joinstyle" type="QString" value="bevel"/>
                  <Option name="line_color" type="QString" value="35,35,35,255"/>
                  <Option name="line_style" type="QString" value="solid"/>
                  <Option name="line_width" type="QString" value="0.26"/>
                  <Option name="line_width_unit" type="QString" value="MM"/>
                  <Option name="offset" type="QString" value="0"/>
                  <Option name="offset_map_unit_scale" type="QString" value="3x:0,0,0,0,0,0"/>
                  <Option name="offset_unit" type="QString" value="MM"/>
                  <Option name="ring_filter" type="QString" value="0"/>
                  <Option name="trim_distance_end" type="QString" value="0"/>
                  <Option name="trim_distance_end_map_unit_scale" type="QString" value="3x:0,0,0,0,0,0"/>
                  <Option name="trim_distance_end_unit" type="QString" value="MM"/>
                  <Option name="trim_distance_start" type="QString" value="0"/>
                  <Option name="trim_distance_start_map_unit_scale" type="QString" value="3x:0,0,0,0,0,0"/>
                  <Option name="trim_distance_start_unit" type="QString" value="MM"/>
                  <Option name="tweak_dash_pattern_on_corners" type="QString" value="0"/>
                  <Option name="use_custom_dash" type="QString" value="0"/>
                  <Option name="width_map_unit_scale" type="QString" value="3x:0,0,0,0,0,0"/>
                </Option>
                <data_defined_properties>
                  <Option type="Map">
                    <Option name="name" type="QString" value=""/>
                    <Option name="properties"/>
                    <Option name="type" type="QString" value="collection"/>
                  </Option>
                </data_defined_properties>
              </layer>
            </symbol>
          </lineSymbol>
          <text-style color="0,0,0,255" align="1">
            <font weight="50" size="8" italic="0" family="MS Shell Dlg 2"/>
          </text-style>
          <classes>
            <class size="0" label="0"/>
            <class size="10" label="10"/>
            <class size="20" label="20"/>
            <class size="30" label="30"/>
          </classes>
        </data-defined-size-legend>
      </LinearlyInterpolatedDiagramRenderer>
      <DiagramLayerSettings dist="0" placement="1" showAll="1" linePlacementFlags="18" zIndex="0" priority="0" obstacle="0">
        <properties>
          <Option type="Map">
            <Option name="name" type="QString" value=""/>
            <Option name="properties"/>
            <Option name="type" type="QString" value="collection"/>
          </Option>
        </properties>
      </DiagramLayerSettings>
      <geometryOptions geometryPrecision="0" removeDuplicateNodes="0">
        <activeChecks/>
        <checkConfiguration type="Map">
          <Option name="QgsGeometryGapCheck" type="Map">
            <Option name="allowedGapsBuffer" type="double" value="0"/>
            <Option name="allowedGapsEnabled" type="bool" value="false"/>
            <Option name="allowedGapsLayer" type="QString" value=""/>
          </Option>
        </checkConfiguration>
      </geometryOptions>
      <legend showLabelLegend="0" type="default-vector"/>
      <referencedLayers/>
      <fieldConfiguration>
        <field name="OBJECTID" configurationFlags="None">
          <editWidget type="TextEdit">
            <config>
              <Option/>
            </config>
          </editWidget>
        </field>
        <field name="AS_" configurationFlags="None">
          <editWidget type="TextEdit">
            <config>
              <Option/>
            </config>
          </editWidget>
        </field>
        <field name="source" configurationFlags="None">
          <editWidget type="TextEdit">
            <config>
              <Option/>
            </config>
          </editWidget>
        </field>
        <field name="edite_par" configurationFlags="None">
          <editWidget type="TextEdit">
            <config>
              <Option/>
            </config>
          </editWidget>
        </field>
        <field name="Province" configurationFlags="None">
          <editWidget type="TextEdit">
            <config>
              <Option/>
            </config>
          </editWidget>
        </field>
        <field name="ZS" configurationFlags="None">
          <editWidget type="TextEdit">
            <config>
              <Option/>
            </config>
          </editWidget>
        </field>
        <field name="Annee" configurationFlags="None">
          <editWidget type="TextEdit">
            <config>
              <Option/>
            </config>
          </editWidget>
        </field>
        <field name="Source_geo" configurationFlags="None">
          <editWidget type="TextEdit">
            <config>
              <Option/>
            </config>
          </editWidget>
        </field>
        <field name="Territoire" configurationFlags="None">
          <editWidget type="TextEdit">
            <config>
              <Option/>
            </config>
          </editWidget>
        </field>
        <field name="ANTENNE" configurationFlags="None">
          <editWidget type="TextEdit">
            <config>
              <Option/>
            </config>
          </editWidget>
        </field>
        <field name="Groupement" configurationFlags="None">
          <editWidget type="TextEdit">
            <config>
              <Option/>
            </config>
          </editWidget>
        </field>
        <field name="Code_DSNIS" configurationFlags="None">
          <editWidget type="TextEdit">
            <config>
              <Option/>
            </config>
          </editWidget>
        </field>
        <field name="Code_DHIS2" configurationFlags="None">
          <editWidget type="TextEdit">
            <config>
              <Option/>
            </config>
          </editWidget>
        </field>
        <field name="Sce_Sem" configurationFlags="None">
          <editWidget type="TextEdit">
            <config>
              <Option/>
            </config>
          </editWidget>
        </field>
        <field name="Fiabilite" configurationFlags="None">
          <editWidget type="TextEdit">
            <config>
              <Option/>
            </config>
          </editWidget>
        </field>
        <field name="POP_2018" configurationFlags="None">
          <editWidget type="TextEdit">
            <config>
              <Option/>
            </config>
          </editWidget>
        </field>
        <field name="AS1" configurationFlags="None">
          <editWidget type="TextEdit">
            <config>
              <Option/>
            </config>
          </editWidget>
        </field>
        <field name="Shape_Leng" configurationFlags="None">
          <editWidget type="TextEdit">
            <config>
              <Option/>
            </config>
          </editWidget>
        </field>
        <field name="Shape_Area" configurationFlags="None">
          <editWidget type="TextEdit">
            <config>
              <Option/>
            </config>
          </editWidget>
        </field>
        <field name="PCODE" configurationFlags="None">
          <editWidget type="TextEdit">
            <config>
              <Option/>
            </config>
          </editWidget>
        </field>
        <field name="Densité" configurationFlags="None">
          <editWidget type="TextEdit">
            <config>
              <Option/>
            </config>
          </editWidget>
        </field>
        <field name="prev_ze_d" configurationFlags="None">
          <editWidget type="TextEdit">
            <config>
              <Option/>
            </config>
          </editWidget>
        </field>
        <field name="Ha_refrige" configurationFlags="None">
          <editWidget type="TextEdit">
            <config>
              <Option/>
            </config>
          </editWidget>
        </field>
        <field name="Ha_stockou" configurationFlags="None">
          <editWidget type="TextEdit">
            <config>
              <Option/>
            </config>
          </editWidget>
        </field>
        <field name="Ha_inacces" configurationFlags="None">
          <editWidget type="TextEdit">
            <config>
              <Option/>
            </config>
          </editWidget>
        </field>
        <field name="auxiliary_" configurationFlags="None">
          <editWidget type="TextEdit">
            <config>
              <Option/>
            </config>
          </editWidget>
        </field>
        <field name="auxiliar_1" configurationFlags="None">
          <editWidget type="TextEdit">
            <config>
              <Option/>
            </config>
          </editWidget>
        </field>
        <field name="dtc_count" configurationFlags="None">
          <editWidget type="TextEdit">
            <config>
              <Option/>
            </config>
          </editWidget>
        </field>
      </fieldConfiguration>
      <aliases>
        <alias index="0" name="" field="OBJECTID"/>
        <alias index="1" name="" field="AS_"/>
        <alias index="2" name="" field="source"/>
        <alias index="3" name="" field="edite_par"/>
        <alias index="4" name="" field="Province"/>
        <alias index="5" name="" field="ZS"/>
        <alias index="6" name="" field="Annee"/>
        <alias index="7" name="" field="Source_geo"/>
        <alias index="8" name="" field="Territoire"/>
        <alias index="9" name="" field="ANTENNE"/>
        <alias index="10" name="" field="Groupement"/>
        <alias index="11" name="" field="Code_DSNIS"/>
        <alias index="12" name="" field="Code_DHIS2"/>
        <alias index="13" name="" field="Sce_Sem"/>
        <alias index="14" name="" field="Fiabilite"/>
        <alias index="15" name="" field="POP_2018"/>
        <alias index="16" name="" field="AS1"/>
        <alias index="17" name="" field="Shape_Leng"/>
        <alias index="18" name="" field="Shape_Area"/>
        <alias index="19" name="" field="PCODE"/>
        <alias index="20" name="" field="Densité"/>
        <alias index="21" name="" field="prev_ze_d"/>
        <alias index="22" name="" field="Ha_refrige"/>
        <alias index="23" name="" field="Ha_stockou"/>
        <alias index="24" name="" field="Ha_inacces"/>
        <alias index="25" name="" field="auxiliary_"/>
        <alias index="26" name="" field="auxiliar_1"/>
        <alias index="27" name="" field="dtc_count"/>
      </aliases>
      <splitPolicies>
        <policy policy="Duplicate" field="OBJECTID"/>
        <policy policy="Duplicate" field="AS_"/>
        <policy policy="Duplicate" field="source"/>
        <policy policy="Duplicate" field="edite_par"/>
        <policy policy="Duplicate" field="Province"/>
        <policy policy="Duplicate" field="ZS"/>
        <policy policy="Duplicate" field="Annee"/>
        <policy policy="Duplicate" field="Source_geo"/>
        <policy policy="Duplicate" field="Territoire"/>
        <policy policy="Duplicate" field="ANTENNE"/>
        <policy policy="Duplicate" field="Groupement"/>
        <policy policy="Duplicate" field="Code_DSNIS"/>
        <policy policy="Duplicate" field="Code_DHIS2"/>
        <policy policy="Duplicate" field="Sce_Sem"/>
        <policy policy="Duplicate" field="Fiabilite"/>
        <policy policy="Duplicate" field="POP_2018"/>
        <policy policy="Duplicate" field="AS1"/>
        <policy policy="Duplicate" field="Shape_Leng"/>
        <policy policy="Duplicate" field="Shape_Area"/>
        <policy policy="Duplicate" field="PCODE"/>
        <policy policy="Duplicate" field="Densité"/>
        <policy policy="Duplicate" field="prev_ze_d"/>
        <policy policy="Duplicate" field="Ha_refrige"/>
        <policy policy="Duplicate" field="Ha_stockou"/>
        <policy policy="Duplicate" field="Ha_inacces"/>
        <policy policy="Duplicate" field="auxiliary_"/>
        <policy policy="Duplicate" field="auxiliar_1"/>
        <policy policy="Duplicate" field="dtc_count"/>
      </splitPolicies>
      <defaults>
        <default applyOnUpdate="0" expression="" field="OBJECTID"/>
        <default applyOnUpdate="0" expression="" field="AS_"/>
        <default applyOnUpdate="0" expression="" field="source"/>
        <default applyOnUpdate="0" expression="" field="edite_par"/>
        <default applyOnUpdate="0" expression="" field="Province"/>
        <default applyOnUpdate="0" expression="" field="ZS"/>
        <default applyOnUpdate="0" expression="" field="Annee"/>
        <default applyOnUpdate="0" expression="" field="Source_geo"/>
        <default applyOnUpdate="0" expression="" field="Territoire"/>
        <default applyOnUpdate="0" expression="" field="ANTENNE"/>
        <default applyOnUpdate="0" expression="" field="Groupement"/>
        <default applyOnUpdate="0" expression="" field="Code_DSNIS"/>
        <default applyOnUpdate="0" expression="" field="Code_DHIS2"/>
        <default applyOnUpdate="0" expression="" field="Sce_Sem"/>
        <default applyOnUpdate="0" expression="" field="Fiabilite"/>
        <default applyOnUpdate="0" expression="" field="POP_2018"/>
        <default applyOnUpdate="0" expression="" field="AS1"/>
        <default applyOnUpdate="0" expression="" field="Shape_Leng"/>
        <default applyOnUpdate="0" expression="" field="Shape_Area"/>
        <default applyOnUpdate="0" expression="" field="PCODE"/>
        <default applyOnUpdate="0" expression="" field="Densité"/>
        <default applyOnUpdate="0" expression="" field="prev_ze_d"/>
        <default applyOnUpdate="0" expression="" field="Ha_refrige"/>
        <default applyOnUpdate="0" expression="" field="Ha_stockou"/>
        <default applyOnUpdate="0" expression="" field="Ha_inacces"/>
        <default applyOnUpdate="0" expression="" field="auxiliary_"/>
        <default applyOnUpdate="0" expression="" field="auxiliar_1"/>
        <default applyOnUpdate="0" expression="" field="dtc_count"/>
      </defaults>
      <constraints>
        <constraint unique_strength="0" notnull_strength="0" exp_strength="0" field="OBJECTID" constraints="0"/>
        <constraint unique_strength="0" notnull_strength="0" exp_strength="0" field="AS_" constraints="0"/>
        <constraint unique_strength="0" notnull_strength="0" exp_strength="0" field="source" constraints="0"/>
        <constraint unique_strength="0" notnull_strength="0" exp_strength="0" field="edite_par" constraints="0"/>
        <constraint unique_strength="0" notnull_strength="0" exp_strength="0" field="Province" constraints="0"/>
        <constraint unique_strength="0" notnull_strength="0" exp_strength="0" field="ZS" constraints="0"/>
        <constraint unique_strength="0" notnull_strength="0" exp_strength="0" field="Annee" constraints="0"/>
        <constraint unique_strength="0" notnull_strength="0" exp_strength="0" field="Source_geo" constraints="0"/>
        <constraint unique_strength="0" notnull_strength="0" exp_strength="0" field="Territoire" constraints="0"/>
        <constraint unique_strength="0" notnull_strength="0" exp_strength="0" field="ANTENNE" constraints="0"/>
        <constraint unique_strength="0" notnull_strength="0" exp_strength="0" field="Groupement" constraints="0"/>
        <constraint unique_strength="0" notnull_strength="0" exp_strength="0" field="Code_DSNIS" constraints="0"/>
        <constraint unique_strength="0" notnull_strength="0" exp_strength="0" field="Code_DHIS2" constraints="0"/>
        <constraint unique_strength="0" notnull_strength="0" exp_strength="0" field="Sce_Sem" constraints="0"/>
        <constraint unique_strength="0" notnull_strength="0" exp_strength="0" field="Fiabilite" constraints="0"/>
        <constraint unique_strength="0" notnull_strength="0" exp_strength="0" field="POP_2018" constraints="0"/>
        <constraint unique_strength="0" notnull_strength="0" exp_strength="0" field="AS1" constraints="0"/>
        <constraint unique_strength="0" notnull_strength="0" exp_strength="0" field="Shape_Leng" constraints="0"/>
        <constraint unique_strength="0" notnull_strength="0" exp_strength="0" field="Shape_Area" constraints="0"/>
        <constraint unique_strength="0" notnull_strength="0" exp_strength="0" field="PCODE" constraints="0"/>
        <constraint unique_strength="0" notnull_strength="0" exp_strength="0" field="Densité" constraints="0"/>
        <constraint unique_strength="0" notnull_strength="0" exp_strength="0" field="prev_ze_d" constraints="0"/>
        <constraint unique_strength="0" notnull_strength="0" exp_strength="0" field="Ha_refrige" constraints="0"/>
        <constraint unique_strength="0" notnull_strength="0" exp_strength="0" field="Ha_stockou" constraints="0"/>
        <constraint unique_strength="0" notnull_strength="0" exp_strength="0" field="Ha_inacces" constraints="0"/>
        <constraint unique_strength="0" notnull_strength="0" exp_strength="0" field="auxiliary_" constraints="0"/>
        <constraint unique_strength="0" notnull_strength="0" exp_strength="0" field="auxiliar_1" constraints="0"/>
        <constraint unique_strength="0" notnull_strength="0" exp_strength="0" field="dtc_count" constraints="0"/>
      </constraints>
      <constraintExpressions>
        <constraint desc="" field="OBJECTID" exp=""/>
        <constraint desc="" field="AS_" exp=""/>
        <constraint desc="" field="source" exp=""/>
        <constraint desc="" field="edite_par" exp=""/>
        <constraint desc="" field="Province" exp=""/>
        <constraint desc="" field="ZS" exp=""/>
        <constraint desc="" field="Annee" exp=""/>
        <constraint desc="" field="Source_geo" exp=""/>
        <constraint desc="" field="Territoire" exp=""/>
        <constraint desc="" field="ANTENNE" exp=""/>
        <constraint desc="" field="Groupement" exp=""/>
        <constraint desc="" field="Code_DSNIS" exp=""/>
        <constraint desc="" field="Code_DHIS2" exp=""/>
        <constraint desc="" field="Sce_Sem" exp=""/>
        <constraint desc="" field="Fiabilite" exp=""/>
        <constraint desc="" field="POP_2018" exp=""/>
        <constraint desc="" field="AS1" exp=""/>
        <constraint desc="" field="Shape_Leng" exp=""/>
        <constraint desc="" field="Shape_Area" exp=""/>
        <constraint desc="" field="PCODE" exp=""/>
        <constraint desc="" field="Densité" exp=""/>
        <constraint desc="" field="prev_ze_d" exp=""/>
        <constraint desc="" field="Ha_refrige" exp=""/>
        <constraint desc="" field="Ha_stockou" exp=""/>
        <constraint desc="" field="Ha_inacces" exp=""/>
        <constraint desc="" field="auxiliary_" exp=""/>
        <constraint desc="" field="auxiliar_1" exp=""/>
        <constraint desc="" field="dtc_count" exp=""/>
      </constraintExpressions>
      <expressionfields/>
      <attributeactions>
        <defaultAction key="Canvas" value="{00000000-0000-0000-0000-000000000000}"/>
      </attributeactions>
      <attributetableconfig sortExpression="" actionWidgetStyle="dropDown" sortOrder="0">
        <columns>
          <column name="OBJECTID" hidden="0" type="field" width="-1"/>
          <column name="AS_" hidden="0" type="field" width="-1"/>
          <column name="source" hidden="0" type="field" width="-1"/>
          <column name="edite_par" hidden="0" type="field" width="-1"/>
          <column name="Province" hidden="0" type="field" width="-1"/>
          <column name="ZS" hidden="0" type="field" width="-1"/>
          <column name="Annee" hidden="0" type="field" width="-1"/>
          <column name="Source_geo" hidden="0" type="field" width="-1"/>
          <column name="Territoire" hidden="0" type="field" width="-1"/>
          <column name="ANTENNE" hidden="0" type="field" width="-1"/>
          <column name="Groupement" hidden="0" type="field" width="-1"/>
          <column name="Code_DSNIS" hidden="0" type="field" width="-1"/>
          <column name="Code_DHIS2" hidden="0" type="field" width="-1"/>
          <column name="Sce_Sem" hidden="0" type="field" width="-1"/>
          <column name="Fiabilite" hidden="0" type="field" width="-1"/>
          <column name="POP_2018" hidden="0" type="field" width="-1"/>
          <column name="AS1" hidden="0" type="field" width="-1"/>
          <column name="Shape_Leng" hidden="0" type="field" width="-1"/>
          <column name="Shape_Area" hidden="0" type="field" width="-1"/>
          <column name="PCODE" hidden="0" type="field" width="-1"/>
          <column name="Densité" hidden="0" type="field" width="-1"/>
          <column name="prev_ze_d" hidden="0" type="field" width="-1"/>
          <column name="Ha_refrige" hidden="0" type="field" width="-1"/>
          <column name="Ha_stockou" hidden="0" type="field" width="-1"/>
          <column name="Ha_inacces" hidden="0" type="field" width="-1"/>
          <column name="auxiliary_" hidden="0" type="field" width="-1"/>
          <column name="auxiliar_1" hidden="0" type="field" width="-1"/>
          <column name="dtc_count" hidden="0" type="field" width="-1"/>
          <column hidden="1" type="actions" width="-1"/>
        </columns>
      </attributetableconfig>
      <conditionalstyles>
        <rowstyles/>
        <fieldstyles/>
      </conditionalstyles>
      <storedexpressions/>
      <editform tolerant="1"></editform>
      <editforminit/>
      <editforminitcodesource>0</editforminitcodesource>
      <editforminitfilepath></editforminitfilepath>
      <editforminitcode><![CDATA[# -*- coding: utf-8 -*-
"""
QGIS forms can have a Python function that is called when the form is
opened.

Use this function to add extra logic to your forms.

Enter the name of the function in the "Python Init function"
field.
An example follows:
"""
from qgis.PyQt.QtWidgets import QWidget

def my_form_open(dialog, layer, feature):
    geom = feature.geometry()
    control = dialog.findChild(QWidget, "MyLineEdit")
]]></editforminitcode>
      <featformsuppress>0</featformsuppress>
      <editorlayout>generatedlayout</editorlayout>
      <editable>
        <field name="ANTENNE" editable="1"/>
        <field name="AS1" editable="1"/>
        <field name="AS_" editable="1"/>
        <field name="Annee" editable="1"/>
        <field name="Code_DHIS2" editable="1"/>
        <field name="Code_DSNIS" editable="1"/>
        <field name="Densité" editable="1"/>
        <field name="Fiabilite" editable="1"/>
        <field name="Groupement" editable="1"/>
        <field name="Ha_inacces" editable="1"/>
        <field name="Ha_refrige" editable="1"/>
        <field name="Ha_stockou" editable="1"/>
        <field name="OBJECTID" editable="1"/>
        <field name="PCODE" editable="1"/>
        <field name="POP_2018" editable="1"/>
        <field name="Province" editable="1"/>
        <field name="Sce_Sem" editable="1"/>
        <field name="Shape_Area" editable="1"/>
        <field name="Shape_Leng" editable="1"/>
        <field name="Source_geo" editable="1"/>
        <field name="Territoire" editable="1"/>
        <field name="ZS" editable="1"/>
        <field name="auxiliar_1" editable="1"/>
        <field name="auxiliary_" editable="1"/>
        <field name="dtc_count" editable="1"/>
        <field name="edite_par" editable="1"/>
        <field name="prev_ze_d" editable="1"/>
        <field name="source" editable="1"/>
      </editable>
      <labelOnTop>
        <field labelOnTop="0" name="ANTENNE"/>
        <field labelOnTop="0" name="AS1"/>
        <field labelOnTop="0" name="AS_"/>
        <field labelOnTop="0" name="Annee"/>
        <field labelOnTop="0" name="Code_DHIS2"/>
        <field labelOnTop="0" name="Code_DSNIS"/>
        <field labelOnTop="0" name="Densité"/>
        <field labelOnTop="0" name="Fiabilite"/>
        <field labelOnTop="0" name="Groupement"/>
        <field labelOnTop="0" name="Ha_inacces"/>
        <field labelOnTop="0" name="Ha_refrige"/>
        <field labelOnTop="0" name="Ha_stockou"/>
        <field labelOnTop="0" name="OBJECTID"/>
        <field labelOnTop="0" name="PCODE"/>
        <field labelOnTop="0" name="POP_2018"/>
        <field labelOnTop="0" name="Province"/>
        <field labelOnTop="0" name="Sce_Sem"/>
        <field labelOnTop="0" name="Shape_Area"/>
        <field labelOnTop="0" name="Shape_Leng"/>
        <field labelOnTop="0" name="Source_geo"/>
        <field labelOnTop="0" name="Territoire"/>
        <field labelOnTop="0" name="ZS"/>
        <field labelOnTop="0" name="auxiliar_1"/>
        <field labelOnTop="0" name="auxiliary_"/>
        <field labelOnTop="0" name="dtc_count"/>
        <field labelOnTop="0" name="edite_par"/>
        <field labelOnTop="0" name="prev_ze_d"/>
        <field labelOnTop="0" name="source"/>
      </labelOnTop>
      <reuseLastValue>
        <field name="ANTENNE" reuseLastValue="0"/>
        <field name="AS1" reuseLastValue="0"/>
        <field name="AS_" reuseLastValue="0"/>
        <field name="Annee" reuseLastValue="0"/>
        <field name="Code_DHIS2" reuseLastValue="0"/>
        <field name="Code_DSNIS" reuseLastValue="0"/>
        <field name="Densité" reuseLastValue="0"/>
        <field name="Fiabilite" reuseLastValue="0"/>
        <field name="Groupement" reuseLastValue="0"/>
        <field name="Ha_inacces" reuseLastValue="0"/>
        <field name="Ha_refrige" reuseLastValue="0"/>
        <field name="Ha_stockou" reuseLastValue="0"/>
        <field name="OBJECTID" reuseLastValue="0"/>
        <field name="PCODE" reuseLastValue="0"/>
        <field name="POP_2018" reuseLastValue="0"/>
        <field name="Province" reuseLastValue="0"/>
        <field name="Sce_Sem" reuseLastValue="0"/>
        <field name="Shape_Area" reuseLastValue="0"/>
        <field name="Shape_Leng" reuseLastValue="0"/>
        <field name="Source_geo" reuseLastValue="0"/>
        <field name="Territoire" reuseLastValue="0"/>
        <field name="ZS" reuseLastValue="0"/>
        <field name="auxiliar_1" reuseLastValue="0"/>
        <field name="auxiliary_" reuseLastValue="0"/>
        <field name="dtc_count" reuseLastValue="0"/>
        <field name="edite_par" reuseLastValue="0"/>
        <field name="prev_ze_d" reuseLastValue="0"/>
        <field name="source" reuseLastValue="0"/>
      </reuseLastValue>
      <dataDefinedFieldProperties/>
      <widgets/>
      <previewExpression>"AS_"</previewExpression>
      <mapTip></mapTip>
    </maplayer>
    <maplayer styleCategories="AllStyleCategories" maxScale="0" wkbType="NoGeometry" geometry="No geometry" readOnly="0" type="vector" autoRefreshEnabled="0" minScale="1e+08" hasScaleBasedVisibilityFlag="0" legendPlaceholderImage="" autoRefreshTime="0" refreshOnNotifyEnabled="0" refreshOnNotifyMessage="">
      <id>distance_ha_efde80f9_cc3c_44de_8cc7_a6cbaae750dc</id>
      <datasource>../OneDrive/PhD insights/Zero_dose paper to be published/Zero-dose Manuscript/distance_ha.csv</datasource>
      <keywordList>
        <value></value>
      </keywordList>
      <layername>distance_ha</layername>
      <srs>
        <spatialrefsys nativeFormat="Wkt">
          <wkt></wkt>
          <proj4></proj4>
          <srsid>0</srsid>
          <srid>0</srid>
          <authid></authid>
          <description></description>
          <projectionacronym></projectionacronym>
          <ellipsoidacronym></ellipsoidacronym>
          <geographicflag>false</geographicflag>
        </spatialrefsys>
      </srs>
      <resourceMetadata>
        <identifier></identifier>
        <parentidentifier></parentidentifier>
        <language></language>
        <type>dataset</type>
        <title></title>
        <abstract></abstract>
        <links/>
        <dates/>
        <fees></fees>
        <encoding></encoding>
        <crs>
          <spatialrefsys nativeFormat="Wkt">
            <wkt></wkt>
            <proj4></proj4>
            <srsid>0</srsid>
            <srid>0</srid>
            <authid></authid>
            <description></description>
            <projectionacronym></projectionacronym>
            <ellipsoidacronym></ellipsoidacronym>
            <geographicflag>false</geographicflag>
          </spatialrefsys>
        </crs>
        <extent/>
      </resourceMetadata>
      <provider encoding="windows-1252">ogr</provider>
      <vectorjoins/>
      <layerDependencies/>
      <dataDependencies/>
      <expressionfields/>
      <map-layer-style-manager current="default">
        <map-layer-style name="default"/>
      </map-layer-style-manager>
      <auxiliaryLayer/>
      <metadataUrls/>
      <flags>
        <Identifiable>1</Identifiable>
        <Removable>1</Removable>
        <Searchable>1</Searchable>
        <Private>0</Private>
      </flags>
      <temporal durationUnit="min" startExpression="" accumulate="0" enabled="0" startField="" endExpression="" mode="0" durationField="" fixedDuration="0" limitMode="0" endField="">
        <fixedRange>
          <start></start>
          <end></end>
        </fixedRange>
      </temporal>
      <elevation zscale="1" extrusionEnabled="0" respectLayerSymbol="1" type="IndividualFeatures" zoffset="0" extrusion="0" binding="Centroid" showMarkerSymbolInSurfacePlots="0" symbology="Line" clamping="Terrain">
        <data-defined-properties>
          <Option type="Map">
            <Option name="name" type="QString" value=""/>
            <Option name="properties"/>
            <Option name="type" type="QString" value="collection"/>
          </Option>
        </data-defined-properties>
        <profileLineSymbol>
          <symbol name="" is_animated="0" clip_to_extent="1" alpha="1" type="line" force_rhr="0" frame_rate="10">
            <data_defined_properties>
              <Option type="Map">
                <Option name="name" type="QString" value=""/>
                <Option name="properties"/>
                <Option name="type" type="QString" value="collection"/>
              </Option>
            </data_defined_properties>
            <layer enabled="1" id="{c01de9c9-bb79-4fd9-afc5-0c019bb26477}" pass="0" locked="0" class="SimpleLine">
              <Option type="Map">
                <Option name="align_dash_pattern" type="QString" value="0"/>
                <Option name="capstyle" type="QString" value="square"/>
                <Option name="customdash" type="QString" value="5;2"/>
                <Option name="customdash_map_unit_scale" type="QString" value="3x:0,0,0,0,0,0"/>
                <Option name="customdash_unit" type="QString" value="MM"/>
                <Option name="dash_pattern_offset" type="QString" value="0"/>
                <Option name="dash_pattern_offset_map_unit_scale" type="QString" value="3x:0,0,0,0,0,0"/>
                <Option name="dash_pattern_offset_unit" type="QString" value="MM"/>
                <Option name="draw_inside_polygon" type="QString" value="0"/>
                <Option name="joinstyle" type="QString" value="bevel"/>
                <Option name="line_color" type="QString" value="190,207,80,255"/>
                <Option name="line_style" type="QString" value="solid"/>
                <Option name="line_width" type="QString" value="0.6"/>
                <Option name="line_width_unit" type="QString" value="MM"/>
                <Option name="offset" type="QString" value="0"/>
                <Option name="offset_map_unit_scale" type="QString" value="3x:0,0,0,0,0,0"/>
                <Option name="offset_unit" type="QString" value="MM"/>
                <Option name="ring_filter" type="QString" value="0"/>
                <Option name="trim_distance_end" type="QString" value="0"/>
                <Option name="trim_distance_end_map_unit_scale" type="QString" value="3x:0,0,0,0,0,0"/>
                <Option name="trim_distance_end_unit" type="QString" value="MM"/>
                <Option name="trim_distance_start" type="QString" value="0"/>
                <Option name="trim_distance_start_map_unit_scale" type="QString" value="3x:0,0,0,0,0,0"/>
                <Option name="trim_distance_start_unit" type="QString" value="MM"/>
                <Option name="tweak_dash_pattern_on_corners" type="QString" value="0"/>
                <Option name="use_custom_dash" type="QString" value="0"/>
                <Option name="width_map_unit_scale" type="QString" value="3x:0,0,0,0,0,0"/>
              </Option>
              <data_defined_properties>
                <Option type="Map">
                  <Option name="name" type="QString" value=""/>
                  <Option name="properties"/>
                  <Option name="type" type="QString" value="collection"/>
                </Option>
              </data_defined_properties>
            </layer>
          </symbol>
        </profileLineSymbol>
        <profileFillSymbol>
          <symbol name="" is_animated="0" clip_to_extent="1" alpha="1" type="fill" force_rhr="0" frame_rate="10">
            <data_defined_properties>
              <Option type="Map">
                <Option name="name" type="QString" value=""/>
                <Option name="properties"/>
                <Option name="type" type="QString" value="collection"/>
              </Option>
            </data_defined_properties>
            <layer enabled="1" id="{24ed68cc-e14f-43ac-96e7-021c068548ca}" pass="0" locked="0" class="SimpleFill">
              <Option type="Map">
                <Option name="border_width_map_unit_scale" type="QString" value="3x:0,0,0,0,0,0"/>
                <Option name="color" type="QString" value="190,207,80,255"/>
                <Option name="joinstyle" type="QString" value="bevel"/>
                <Option name="offset" type="QString" value="0,0"/>
                <Option name="offset_map_unit_scale" type="QString" value="3x:0,0,0,0,0,0"/>
                <Option name="offset_unit" type="QString" value="MM"/>
                <Option name="outline_color" type="QString" value="136,148,57,255"/>
                <Option name="outline_style" type="QString" value="solid"/>
                <Option name="outline_width" type="QString" value="0.2"/>
                <Option name="outline_width_unit" type="QString" value="MM"/>
                <Option name="style" type="QString" value="solid"/>
              </Option>
              <data_defined_properties>
                <Option type="Map">
                  <Option name="name" type="QString" value=""/>
                  <Option name="properties"/>
                  <Option name="type" type="QString" value="collection"/>
                </Option>
              </data_defined_properties>
            </layer>
          </symbol>
        </profileFillSymbol>
        <profileMarkerSymbol>
          <symbol name="" is_animated="0" clip_to_extent="1" alpha="1" type="marker" force_rhr="0" frame_rate="10">
            <data_defined_properties>
              <Option type="Map">
                <Option name="name" type="QString" value=""/>
                <Option name="properties"/>
                <Option name="type" type="QString" value="collection"/>
              </Option>
            </data_defined_properties>
            <layer enabled="1" id="{fd65baee-de26-46a7-9047-82dd226bd215}" pass="0" locked="0" class="SimpleMarker">
              <Option type="Map">
                <Option name="angle" type="QString" value="0"/>
                <Option name="cap_style" type="QString" value="square"/>
                <Option name="color" type="QString" value="190,207,80,255"/>
                <Option name="horizontal_anchor_point" type="QString" value="1"/>
                <Option name="joinstyle" type="QString" value="bevel"/>
                <Option name="name" type="QString" value="diamond"/>
                <Option name="offset" type="QString" value="0,0"/>
                <Option name="offset_map_unit_scale" type="QString" value="3x:0,0,0,0,0,0"/>
                <Option name="offset_unit" type="QString" value="MM"/>
                <Option name="outline_color" type="QString" value="136,148,57,255"/>
                <Option name="outline_style" type="QString" value="solid"/>
                <Option name="outline_width" type="QString" value="0.2"/>
                <Option name="outline_width_map_unit_scale" type="QString" value="3x:0,0,0,0,0,0"/>
                <Option name="outline_width_unit" type="QString" value="MM"/>
                <Option name="scale_method" type="QString" value="diameter"/>
                <Option name="size" type="QString" value="3"/>
                <Option name="size_map_unit_scale" type="QString" value="3x:0,0,0,0,0,0"/>
                <Option name="size_unit" type="QString" value="MM"/>
                <Option name="vertical_anchor_point" type="QString" value="1"/>
              </Option>
              <data_defined_properties>
                <Option type="Map">
                  <Option name="name" type="QString" value=""/>
                  <Option name="properties"/>
                  <Option name="type" type="QString" value="collection"/>
                </Option>
              </data_defined_properties>
            </layer>
          </symbol>
        </profileMarkerSymbol>
      </elevation>
      <customproperties>
        <Option type="Map">
          <Option name="dualview/previewExpressions" type="List">
            <Option type="QString" value="&quot;ID&quot;"/>
          </Option>
        </Option>
      </customproperties>
      <geometryOptions geometryPrecision="0" removeDuplicateNodes="0">
        <activeChecks type="StringList">
          <Option type="QString" value=""/>
        </activeChecks>
        <checkConfiguration/>
      </geometryOptions>
      <legend showLabelLegend="0" type="default-vector"/>
      <referencedLayers/>
      <fieldConfiguration>
        <field name="ID" configurationFlags="None">
          <editWidget type="">
            <config>
              <Option/>
            </config>
          </editWidget>
        </field>
        <field name="zero_dose" configurationFlags="None">
          <editWidget type="">
            <config>
              <Option/>
            </config>
          </editWidget>
        </field>
        <field name="Healthaera" configurationFlags="None">
          <editWidget type="">
            <config>
              <Option/>
            </config>
          </editWidget>
        </field>
        <field name="distance_metre" configurationFlags="None">
          <editWidget type="">
            <config>
              <Option/>
            </config>
          </editWidget>
        </field>
        <field name="distance_ha" configurationFlags="None">
          <editWidget type="">
            <config>
              <Option/>
            </config>
          </editWidget>
        </field>
        <field name="ALLEGRESSE" configurationFlags="None">
          <editWidget type="">
            <config>
              <Option/>
            </config>
          </editWidget>
        </field>
        <field name="ANCIENS COMBATTANTS" configurationFlags="None">
          <editWidget type="">
            <config>
              <Option/>
            </config>
          </editWidget>
        </field>
        <field name="BOJI" configurationFlags="None">
          <editWidget type="">
            <config>
              <Option/>
            </config>
          </editWidget>
        </field>
        <field name="BONGISA" configurationFlags="None">
          <editWidget type="">
            <config>
              <Option/>
            </config>
          </editWidget>
        </field>
        <field name="CAMP BIKOBO" configurationFlags="None">
          <editWidget type="">
            <config>
              <Option/>
            </config>
          </editWidget>
        </field>
        <field name="CBCO" configurationFlags="None">
          <editWidget type="">
            <config>
              <Option/>
            </config>
          </editWidget>
        </field>
        <field name="CEFMC" configurationFlags="None">
          <editWidget type="">
            <config>
              <Option/>
            </config>
          </editWidget>
        </field>
        <field name="ETAC" configurationFlags="None">
          <editWidget type="">
            <config>
              <Option/>
            </config>
          </editWidget>
        </field>
        <field name="INFRA" configurationFlags="None">
          <editWidget type="">
            <config>
              <Option/>
            </config>
          </editWidget>
        </field>
        <field name="INGA 1" configurationFlags="None">
          <editWidget type="">
            <config>
              <Option/>
            </config>
          </editWidget>
        </field>
        <field name="INGA 2" configurationFlags="None">
          <editWidget type="">
            <config>
              <Option/>
            </config>
          </editWidget>
        </field>
        <field name="INONGO" configurationFlags="None">
          <editWidget type="">
            <config>
              <Option/>
            </config>
          </editWidget>
        </field>
        <field name="KAGGWA" configurationFlags="None">
          <editWidget type="">
            <config>
              <Option/>
            </config>
          </editWidget>
        </field>
        <field name="KANZOMBI-ETAT" configurationFlags="None">
          <editWidget type="">
            <config>
              <Option/>
            </config>
          </editWidget>
        </field>
        <field name="KAZAMBA" configurationFlags="None">
          <editWidget type="">
            <config>
              <Option/>
            </config>
          </editWidget>
        </field>
        <field name="KIBANGU 1" configurationFlags="None">
          <editWidget type="">
            <config>
              <Option/>
            </config>
          </editWidget>
        </field>
        <field name="KIBANGU 2" configurationFlags="None">
          <editWidget type="">
            <config>
              <Option/>
            </config>
          </editWidget>
        </field>
        <field name="KILOKOKO" configurationFlags="None">
          <editWidget type="">
            <config>
              <Option/>
            </config>
          </editWidget>
        </field>
        <field name="KIMPWANZA" configurationFlags="None">
          <editWidget type="">
            <config>
              <Option/>
            </config>
          </editWidget>
        </field>
        <field name="KIMVOLO 1" configurationFlags="None">
          <editWidget type="">
            <config>
              <Option/>
            </config>
          </editWidget>
        </field>
        <field name="KIMVOLO 2" configurationFlags="None">
          <editWidget type="">
            <config>
              <Option/>
            </config>
          </editWidget>
        </field>
        <field name="LUKOLELA" configurationFlags="None">
          <editWidget type="">
            <config>
              <Option/>
            </config>
          </editWidget>
        </field>
        <field name="LUNIA" configurationFlags="None">
          <editWidget type="">
            <config>
              <Option/>
            </config>
          </editWidget>
        </field>
        <field name="LUZOLO" configurationFlags="None">
          <editWidget type="">
            <config>
              <Option/>
            </config>
          </editWidget>
        </field>
        <field name="MARCHE 3" configurationFlags="None">
          <editWidget type="">
            <config>
              <Option/>
            </config>
          </editWidget>
        </field>
        <field name="MASAMBA 1" configurationFlags="None">
          <editWidget type="">
            <config>
              <Option/>
            </config>
          </editWidget>
        </field>
        <field name="MASAMBA 2" configurationFlags="None">
          <editWidget type="">
            <config>
              <Option/>
            </config>
          </editWidget>
        </field>
        <field name="MASAMBA 3" configurationFlags="None">
          <editWidget type="">
            <config>
              <Option/>
            </config>
          </editWidget>
        </field>
        <field name="MATERNITE PLATEAU" configurationFlags="None">
          <editWidget type="">
            <config>
              <Option/>
            </config>
          </editWidget>
        </field>
        <field name="MISENGI" configurationFlags="None">
          <editWidget type="">
            <config>
              <Option/>
            </config>
          </editWidget>
        </field>
        <field name="MUKASA" configurationFlags="None">
          <editWidget type="">
            <config>
              <Option/>
            </config>
          </editWidget>
        </field>
        <field name="MWANDEKE" configurationFlags="None">
          <editWidget type="">
            <config>
              <Option/>
            </config>
          </editWidget>
        </field>
        <field name="MWANGA-DIBAYA" configurationFlags="None">
          <editWidget type="">
            <config>
              <Option/>
            </config>
          </editWidget>
        </field>
        <field name="NGONGA" configurationFlags="None">
          <editWidget type="">
            <config>
              <Option/>
            </config>
          </editWidget>
        </field>
        <field name="NZINDA 1" configurationFlags="None">
          <editWidget type="">
            <config>
              <Option/>
            </config>
          </editWidget>
        </field>
        <field name="NZINDA 2" configurationFlags="None">
          <editWidget type="">
            <config>
              <Option/>
            </config>
          </editWidget>
        </field>
        <field name="NZINDA 3" configurationFlags="None">
          <editWidget type="">
            <config>
              <Option/>
            </config>
          </editWidget>
        </field>
        <field name="OTT" configurationFlags="None">
          <editWidget type="">
            <config>
              <Option/>
            </config>
          </editWidget>
        </field>
        <field name="PLATEAU 1" configurationFlags="None">
          <editWidget type="">
            <config>
              <Option/>
            </config>
          </editWidget>
        </field>
        <field name="PONT KWILU" configurationFlags="None">
          <editWidget type="">
            <config>
              <Option/>
            </config>
          </editWidget>
        </field>
        <field name="PROSPETR" configurationFlags="None">
          <editWidget type="">
            <config>
              <Option/>
            </config>
          </editWidget>
        </field>
        <field name="SABUKA" configurationFlags="None">
          <editWidget type="">
            <config>
              <Option/>
            </config>
          </editWidget>
        </field>
        <field name="SACRE-CÃ…â€™UR" configurationFlags="None">
          <editWidget type="">
            <config>
              <Option/>
            </config>
          </editWidget>
        </field>
        <field name="SAINT FRANCOIS" configurationFlags="None">
          <editWidget type="">
            <config>
              <Option/>
            </config>
          </editWidget>
        </field>
        <field name="SAINTE MARIE" configurationFlags="None">
          <editWidget type="">
            <config>
              <Option/>
            </config>
          </editWidget>
        </field>
        <field name="SILWANO" configurationFlags="None">
          <editWidget type="">
            <config>
              <Option/>
            </config>
          </editWidget>
        </field>
        <field name="TRENTE JUIN" configurationFlags="None">
          <editWidget type="">
            <config>
              <Option/>
            </config>
          </editWidget>
        </field>
        <field name="VUMUKA" configurationFlags="None">
          <editWidget type="">
            <config>
              <Option/>
            </config>
          </editWidget>
        </field>
        <field name="WENZE" configurationFlags="None">
          <editWidget type="">
            <config>
              <Option/>
            </config>
          </editWidget>
        </field>
      </fieldConfiguration>
      <aliases>
        <alias index="0" name="" field="ID"/>
        <alias index="1" name="" field="zero_dose"/>
        <alias index="2" name="" field="Healthaera"/>
        <alias index="3" name="" field="distance_metre"/>
        <alias index="4" name="" field="distance_ha"/>
        <alias index="5" name="" field="ALLEGRESSE"/>
        <alias index="6" name="" field="ANCIENS COMBATTANTS"/>
        <alias index="7" name="" field="BOJI"/>
        <alias index="8" name="" field="BONGISA"/>
        <alias index="9" name="" field="CAMP BIKOBO"/>
        <alias index="10" name="" field="CBCO"/>
        <alias index="11" name="" field="CEFMC"/>
        <alias index="12" name="" field="ETAC"/>
        <alias index="13" name="" field="INFRA"/>
        <alias index="14" name="" field="INGA 1"/>
        <alias index="15" name="" field="INGA 2"/>
        <alias index="16" name="" field="INONGO"/>
        <alias index="17" name="" field="KAGGWA"/>
        <alias index="18" name="" field="KANZOMBI-ETAT"/>
        <alias index="19" name="" field="KAZAMBA"/>
        <alias index="20" name="" field="KIBANGU 1"/>
        <alias index="21" name="" field="KIBANGU 2"/>
        <alias index="22" name="" field="KILOKOKO"/>
        <alias index="23" name="" field="KIMPWANZA"/>
        <alias index="24" name="" field="KIMVOLO 1"/>
        <alias index="25" name="" field="KIMVOLO 2"/>
        <alias index="26" name="" field="LUKOLELA"/>
        <alias index="27" name="" field="LUNIA"/>
        <alias index="28" name="" field="LUZOLO"/>
        <alias index="29" name="" field="MARCHE 3"/>
        <alias index="30" name="" field="MASAMBA 1"/>
        <alias index="31" name="" field="MASAMBA 2"/>
        <alias index="32" name="" field="MASAMBA 3"/>
        <alias index="33" name="" field="MATERNITE PLATEAU"/>
        <alias index="34" name="" field="MISENGI"/>
        <alias index="35" name="" field="MUKASA"/>
        <alias index="36" name="" field="MWANDEKE"/>
        <alias index="37" name="" field="MWANGA-DIBAYA"/>
        <alias index="38" name="" field="NGONGA"/>
        <alias index="39" name="" field="NZINDA 1"/>
        <alias index="40" name="" field="NZINDA 2"/>
        <alias index="41" name="" field="NZINDA 3"/>
        <alias index="42" name="" field="OTT"/>
        <alias index="43" name="" field="PLATEAU 1"/>
        <alias index="44" name="" field="PONT KWILU"/>
        <alias index="45" name="" field="PROSPETR"/>
        <alias index="46" name="" field="SABUKA"/>
        <alias index="47" name="" field="SACRE-CÃ…â€™UR"/>
        <alias index="48" name="" field="SAINT FRANCOIS"/>
        <alias index="49" name="" field="SAINTE MARIE"/>
        <alias index="50" name="" field="SILWANO"/>
        <alias index="51" name="" field="TRENTE JUIN"/>
        <alias index="52" name="" field="VUMUKA"/>
        <alias index="53" name="" field="WENZE"/>
      </aliases>
      <splitPolicies>
        <policy policy="Duplicate" field="ID"/>
        <policy policy="Duplicate" field="zero_dose"/>
        <policy policy="Duplicate" field="Healthaera"/>
        <policy policy="Duplicate" field="distance_metre"/>
        <policy policy="Duplicate" field="distance_ha"/>
        <policy policy="Duplicate" field="ALLEGRESSE"/>
        <policy policy="Duplicate" field="ANCIENS COMBATTANTS"/>
        <policy policy="Duplicate" field="BOJI"/>
        <policy policy="Duplicate" field="BONGISA"/>
        <policy policy="Duplicate" field="CAMP BIKOBO"/>
        <policy policy="Duplicate" field="CBCO"/>
        <policy policy="Duplicate" field="CEFMC"/>
        <policy policy="Duplicate" field="ETAC"/>
        <policy policy="Duplicate" field="INFRA"/>
        <policy policy="Duplicate" field="INGA 1"/>
        <policy policy="Duplicate" field="INGA 2"/>
        <policy policy="Duplicate" field="INONGO"/>
        <policy policy="Duplicate" field="KAGGWA"/>
        <policy policy="Duplicate" field="KANZOMBI-ETAT"/>
        <policy policy="Duplicate" field="KAZAMBA"/>
        <policy policy="Duplicate" field="KIBANGU 1"/>
        <policy policy="Duplicate" field="KIBANGU 2"/>
        <policy policy="Duplicate" field="KILOKOKO"/>
        <policy policy="Duplicate" field="KIMPWANZA"/>
        <policy policy="Duplicate" field="KIMVOLO 1"/>
        <policy policy="Duplicate" field="KIMVOLO 2"/>
        <policy policy="Duplicate" field="LUKOLELA"/>
        <policy policy="Duplicate" field="LUNIA"/>
        <policy policy="Duplicate" field="LUZOLO"/>
        <policy policy="Duplicate" field="MARCHE 3"/>
        <policy policy="Duplicate" field="MASAMBA 1"/>
        <policy policy="Duplicate" field="MASAMBA 2"/>
        <policy policy="Duplicate" field="MASAMBA 3"/>
        <policy policy="Duplicate" field="MATERNITE PLATEAU"/>
        <policy policy="Duplicate" field="MISENGI"/>
        <policy policy="Duplicate" field="MUKASA"/>
        <policy policy="Duplicate" field="MWANDEKE"/>
        <policy policy="Duplicate" field="MWANGA-DIBAYA"/>
        <policy policy="Duplicate" field="NGONGA"/>
        <policy policy="Duplicate" field="NZINDA 1"/>
        <policy policy="Duplicate" field="NZINDA 2"/>
        <policy policy="Duplicate" field="NZINDA 3"/>
        <policy policy="Duplicate" field="OTT"/>
        <policy policy="Duplicate" field="PLATEAU 1"/>
        <policy policy="Duplicate" field="PONT KWILU"/>
        <policy policy="Duplicate" field="PROSPETR"/>
        <policy policy="Duplicate" field="SABUKA"/>
        <policy policy="Duplicate" field="SACRE-CÃ…â€™UR"/>
        <policy policy="Duplicate" field="SAINT FRANCOIS"/>
        <policy policy="Duplicate" field="SAINTE MARIE"/>
        <policy policy="Duplicate" field="SILWANO"/>
        <policy policy="Duplicate" field="TRENTE JUIN"/>
        <policy policy="Duplicate" field="VUMUKA"/>
        <policy policy="Duplicate" field="WENZE"/>
      </splitPolicies>
      <defaults>
        <default applyOnUpdate="0" expression="" field="ID"/>
        <default applyOnUpdate="0" expression="" field="zero_dose"/>
        <default applyOnUpdate="0" expression="" field="Healthaera"/>
        <default applyOnUpdate="0" expression="" field="distance_metre"/>
        <default applyOnUpdate="0" expression="" field="distance_ha"/>
        <default applyOnUpdate="0" expression="" field="ALLEGRESSE"/>
        <default applyOnUpdate="0" expression="" field="ANCIENS COMBATTANTS"/>
        <default applyOnUpdate="0" expression="" field="BOJI"/>
        <default applyOnUpdate="0" expression="" field="BONGISA"/>
        <default applyOnUpdate="0" expression="" field="CAMP BIKOBO"/>
        <default applyOnUpdate="0" expression="" field="CBCO"/>
        <default applyOnUpdate="0" expression="" field="CEFMC"/>
        <default applyOnUpdate="0" expression="" field="ETAC"/>
        <default applyOnUpdate="0" expression="" field="INFRA"/>
        <default applyOnUpdate="0" expression="" field="INGA 1"/>
        <default applyOnUpdate="0" expression="" field="INGA 2"/>
        <default applyOnUpdate="0" expression="" field="INONGO"/>
        <default applyOnUpdate="0" expression="" field="KAGGWA"/>
        <default applyOnUpdate="0" expression="" field="KANZOMBI-ETAT"/>
        <default applyOnUpdate="0" expression="" field="KAZAMBA"/>
        <default applyOnUpdate="0" expression="" field="KIBANGU 1"/>
        <default applyOnUpdate="0" expression="" field="KIBANGU 2"/>
        <default applyOnUpdate="0" expression="" field="KILOKOKO"/>
        <default applyOnUpdate="0" expression="" field="KIMPWANZA"/>
        <default applyOnUpdate="0" expression="" field="KIMVOLO 1"/>
        <default applyOnUpdate="0" expression="" field="KIMVOLO 2"/>
        <default applyOnUpdate="0" expression="" field="LUKOLELA"/>
        <default applyOnUpdate="0" expression="" field="LUNIA"/>
        <default applyOnUpdate="0" expression="" field="LUZOLO"/>
        <default applyOnUpdate="0" expression="" field="MARCHE 3"/>
        <default applyOnUpdate="0" expression="" field="MASAMBA 1"/>
        <default applyOnUpdate="0" expression="" field="MASAMBA 2"/>
        <default applyOnUpdate="0" expression="" field="MASAMBA 3"/>
        <default applyOnUpdate="0" expression="" field="MATERNITE PLATEAU"/>
        <default applyOnUpdate="0" expression="" field="MISENGI"/>
        <default applyOnUpdate="0" expression="" field="MUKASA"/>
        <default applyOnUpdate="0" expression="" field="MWANDEKE"/>
        <default applyOnUpdate="0" expression="" field="MWANGA-DIBAYA"/>
        <default applyOnUpdate="0" expression="" field="NGONGA"/>
        <default applyOnUpdate="0" expression="" field="NZINDA 1"/>
        <default applyOnUpdate="0" expression="" field="NZINDA 2"/>
        <default applyOnUpdate="0" expression="" field="NZINDA 3"/>
        <default applyOnUpdate="0" expression="" field="OTT"/>
        <default applyOnUpdate="0" expression="" field="PLATEAU 1"/>
        <default applyOnUpdate="0" expression="" field="PONT KWILU"/>
        <default applyOnUpdate="0" expression="" field="PROSPETR"/>
        <default applyOnUpdate="0" expression="" field="SABUKA"/>
        <default applyOnUpdate="0" expression="" field="SACRE-CÃ…â€™UR"/>
        <default applyOnUpdate="0" expression="" field="SAINT FRANCOIS"/>
        <default applyOnUpdate="0" expression="" field="SAINTE MARIE"/>
        <default applyOnUpdate="0" expression="" field="SILWANO"/>
        <default applyOnUpdate="0" expression="" field="TRENTE JUIN"/>
        <default applyOnUpdate="0" expression="" field="VUMUKA"/>
        <default applyOnUpdate="0" expression="" field="WENZE"/>
      </defaults>
      <constraints>
        <constraint unique_strength="0" notnull_strength="0" exp_strength="0" field="ID" constraints="0"/>
        <constraint unique_strength="0" notnull_strength="0" exp_strength="0" field="zero_dose" constraints="0"/>
        <constraint unique_strength="0" notnull_strength="0" exp_strength="0" field="Healthaera" constraints="0"/>
        <constraint unique_strength="0" notnull_strength="0" exp_strength="0" field="distance_metre" constraints="0"/>
        <constraint unique_strength="0" notnull_strength="0" exp_strength="0" field="distance_ha" constraints="0"/>
        <constraint unique_strength="0" notnull_strength="0" exp_strength="0" field="ALLEGRESSE" constraints="0"/>
        <constraint unique_strength="0" notnull_strength="0" exp_strength="0" field="ANCIENS COMBATTANTS" constraints="0"/>
        <constraint unique_strength="0" notnull_strength="0" exp_strength="0" field="BOJI" constraints="0"/>
        <constraint unique_strength="0" notnull_strength="0" exp_strength="0" field="BONGISA" constraints="0"/>
        <constraint unique_strength="0" notnull_strength="0" exp_strength="0" field="CAMP BIKOBO" constraints="0"/>
        <constraint unique_strength="0" notnull_strength="0" exp_strength="0" field="CBCO" constraints="0"/>
        <constraint unique_strength="0" notnull_strength="0" exp_strength="0" field="CEFMC" constraints="0"/>
        <constraint unique_strength="0" notnull_strength="0" exp_strength="0" field="ETAC" constraints="0"/>
        <constraint unique_strength="0" notnull_strength="0" exp_strength="0" field="INFRA" constraints="0"/>
        <constraint unique_strength="0" notnull_strength="0" exp_strength="0" field="INGA 1" constraints="0"/>
        <constraint unique_strength="0" notnull_strength="0" exp_strength="0" field="INGA 2" constraints="0"/>
        <constraint unique_strength="0" notnull_strength="0" exp_strength="0" field="INONGO" constraints="0"/>
        <constraint unique_strength="0" notnull_strength="0" exp_strength="0" field="KAGGWA" constraints="0"/>
        <constraint unique_strength="0" notnull_strength="0" exp_strength="0" field="KANZOMBI-ETAT" constraints="0"/>
        <constraint unique_strength="0" notnull_strength="0" exp_strength="0" field="KAZAMBA" constraints="0"/>
        <constraint unique_strength="0" notnull_strength="0" exp_strength="0" field="KIBANGU 1" constraints="0"/>
        <constraint unique_strength="0" notnull_strength="0" exp_strength="0" field="KIBANGU 2" constraints="0"/>
        <constraint unique_strength="0" notnull_strength="0" exp_strength="0" field="KILOKOKO" constraints="0"/>
        <constraint unique_strength="0" notnull_strength="0" exp_strength="0" field="KIMPWANZA" constraints="0"/>
        <constraint unique_strength="0" notnull_strength="0" exp_strength="0" field="KIMVOLO 1" constraints="0"/>
        <constraint unique_strength="0" notnull_strength="0" exp_strength="0" field="KIMVOLO 2" constraints="0"/>
        <constraint unique_strength="0" notnull_strength="0" exp_strength="0" field="LUKOLELA" constraints="0"/>
        <constraint unique_strength="0" notnull_strength="0" exp_strength="0" field="LUNIA" constraints="0"/>
        <constraint unique_strength="0" notnull_strength="0" exp_strength="0" field="LUZOLO" constraints="0"/>
        <constraint unique_strength="0" notnull_strength="0" exp_strength="0" field="MARCHE 3" constraints="0"/>
        <constraint unique_strength="0" notnull_strength="0" exp_strength="0" field="MASAMBA 1" constraints="0"/>
        <constraint unique_strength="0" notnull_strength="0" exp_strength="0" field="MASAMBA 2" constraints="0"/>
        <constraint unique_strength="0" notnull_strength="0" exp_strength="0" field="MASAMBA 3" constraints="0"/>
        <constraint unique_strength="0" notnull_strength="0" exp_strength="0" field="MATERNITE PLATEAU" constraints="0"/>
        <constraint unique_strength="0" notnull_strength="0" exp_strength="0" field="MISENGI" constraints="0"/>
        <constraint unique_strength="0" notnull_strength="0" exp_strength="0" field="MUKASA" constraints="0"/>
        <constraint unique_strength="0" notnull_strength="0" exp_strength="0" field="MWANDEKE" constraints="0"/>
        <constraint unique_strength="0" notnull_strength="0" exp_strength="0" field="MWANGA-DIBAYA" constraints="0"/>
        <constraint unique_strength="0" notnull_strength="0" exp_strength="0" field="NGONGA" constraints="0"/>
        <constraint unique_strength="0" notnull_strength="0" exp_strength="0" field="NZINDA 1" constraints="0"/>
        <constraint unique_strength="0" notnull_strength="0" exp_strength="0" field="NZINDA 2" constraints="0"/>
        <constraint unique_strength="0" notnull_strength="0" exp_strength="0" field="NZINDA 3" constraints="0"/>
        <constraint unique_strength="0" notnull_strength="0" exp_strength="0" field="OTT" constraints="0"/>
        <constraint unique_strength="0" notnull_strength="0" exp_strength="0" field="PLATEAU 1" constraints="0"/>
        <constraint unique_strength="0" notnull_strength="0" exp_strength="0" field="PONT KWILU" constraints="0"/>
        <constraint unique_strength="0" notnull_strength="0" exp_strength="0" field="PROSPETR" constraints="0"/>
        <constraint unique_strength="0" notnull_strength="0" exp_strength="0" field="SABUKA" constraints="0"/>
        <constraint unique_strength="0" notnull_strength="0" exp_strength="0" field="SACRE-CÃ…â€™UR" constraints="0"/>
        <constraint unique_strength="0" notnull_strength="0" exp_strength="0" field="SAINT FRANCOIS" constraints="0"/>
        <constraint unique_strength="0" notnull_strength="0" exp_strength="0" field="SAINTE MARIE" constraints="0"/>
        <constraint unique_strength="0" notnull_strength="0" exp_strength="0" field="SILWANO" constraints="0"/>
        <constraint unique_strength="0" notnull_strength="0" exp_strength="0" field="TRENTE JUIN" constraints="0"/>
        <constraint unique_strength="0" notnull_strength="0" exp_strength="0" field="VUMUKA" constraints="0"/>
        <constraint unique_strength="0" notnull_strength="0" exp_strength="0" field="WENZE" constraints="0"/>
      </constraints>
      <constraintExpressions>
        <constraint desc="" field="ID" exp=""/>
        <constraint desc="" field="zero_dose" exp=""/>
        <constraint desc="" field="Healthaera" exp=""/>
        <constraint desc="" field="distance_metre" exp=""/>
        <constraint desc="" field="distance_ha" exp=""/>
        <constraint desc="" field="ALLEGRESSE" exp=""/>
        <constraint desc="" field="ANCIENS COMBATTANTS" exp=""/>
        <constraint desc="" field="BOJI" exp=""/>
        <constraint desc="" field="BONGISA" exp=""/>
        <constraint desc="" field="CAMP BIKOBO" exp=""/>
        <constraint desc="" field="CBCO" exp=""/>
        <constraint desc="" field="CEFMC" exp=""/>
        <constraint desc="" field="ETAC" exp=""/>
        <constraint desc="" field="INFRA" exp=""/>
        <constraint desc="" field="INGA 1" exp=""/>
        <constraint desc="" field="INGA 2" exp=""/>
[truncated: 1,423,863 more chars]
